# Supplementary material for: Symmetry based assembly of a 2 dimensional protein lattice
Source: PLoS One. 2017 Apr 18;12(4):e0174485. doi: 10.1371/journal.pone.0174485 (PMC5395157; doi:10.1371/journal.pone.0174485)
Supplement: S3 File — Pdb file representing the 2-dimensional protein lattice. (PDB) [file pone.0174485.s003.pdb]

CRYST1  131.313   54.833   88.480  90.00 128.47  90.00 C 1 2 1                  
SCALE1      0.007615  0.000000  0.006052        0.00000                         
SCALE2     -0.000000  0.018237  0.000000        0.00000                         
SCALE3      0.000000 -0.000000  0.014436        0.00000                         
ATOM      1  N   SER A  15     -21.002  -2.028  42.238  1.00 38.66           N  
ATOM      2  CA  SER A  15     -22.377  -2.282  41.687  1.00 43.09           C  
ATOM      3  CB  SER A  15     -22.776  -1.186  40.687  1.00 40.30           C  
ATOM      4  OG  SER A  15     -23.677  -1.717  39.741  1.00 39.67           O  
ATOM      5  C   SER A  15     -22.490  -3.748  41.121  1.00 44.10           C  
ATOM      6  O   SER A  15     -22.831  -4.043  39.960  1.00 46.67           O  
ATOM      7  N   ILE A  16     -22.206  -4.660  42.021  1.00 38.12           N  
ATOM      8  CA  ILE A  16     -22.226  -6.069  41.778  1.00 36.41           C  
ATOM      9  CB  ILE A  16     -20.737  -6.526  41.787  1.00 37.14           C  
ATOM     10  CG1 ILE A  16     -20.082  -6.199  40.386  1.00 38.87           C  
ATOM     11  CD1 ILE A  16     -18.532  -6.044  40.520  1.00 41.61           C  
ATOM     12  CG2 ILE A  16     -20.575  -7.979  42.118  1.00 35.81           C  
ATOM     13  C   ILE A  16     -23.039  -6.538  42.999  1.00 31.33           C  
ATOM     14  O   ILE A  16     -22.650  -6.285  44.129  1.00 30.37           O  
ATOM     15  N   ARG A  17     -24.194  -7.156  42.797  1.00 25.20           N  
ATOM     16  CA  ARG A  17     -24.998  -7.528  43.959  1.00 22.59           C  
ATOM     17  CB  ARG A  17     -26.438  -7.080  43.747  1.00 21.84           C  
ATOM     18  CG  ARG A  17     -27.334  -7.347  44.927  1.00 23.92           C  
ATOM     19  CD  ARG A  17     -27.330  -6.198  45.920  1.00 23.93           C  
ATOM     20  NE  ARG A  17     -28.462  -6.342  46.830  1.00 22.37           N  
ATOM     21  CZ  ARG A  17     -28.524  -5.765  48.025  1.00 22.32           C  
ATOM     22  NH1 ARG A  17     -27.509  -4.996  48.452  1.00 21.15           N  
ATOM     23  NH2 ARG A  17     -29.571  -5.994  48.801  1.00 18.95           N  
ATOM     24  C   ARG A  17     -24.905  -9.009  44.451  1.00 22.19           C  
ATOM     25  O   ARG A  17     -25.619  -9.896  43.993  1.00 23.06           O  
ATOM     26  N   LEU A  18     -24.050  -9.251  45.434  1.00 20.59           N  
ATOM     27  CA  LEU A  18     -24.006 -10.506  46.164  1.00 18.11           C  
ATOM     28  CB  LEU A  18     -22.683 -10.523  46.892  1.00 19.59           C  
ATOM     29  CG  LEU A  18     -21.464 -10.496  45.954  1.00 20.12           C  
ATOM     30  CD1 LEU A  18     -20.161 -10.222  46.675  1.00 18.81           C  
ATOM     31  CD2 LEU A  18     -21.433 -11.858  45.289  1.00 19.45           C  
ATOM     32  C   LEU A  18     -25.129 -10.672  47.166  1.00 17.27           C  
ATOM     33  O   LEU A  18     -25.695  -9.664  47.631  1.00 18.14           O  
ATOM     34  N   PRO A  19     -25.481 -11.932  47.529  1.00 16.35           N  
ATOM     35  CA  PRO A  19     -26.452 -12.123  48.630  1.00 16.44           C  
ATOM     36  CB  PRO A  19     -26.630 -13.632  48.694  1.00 18.31           C  
ATOM     37  CG  PRO A  19     -25.510 -14.247  47.888  1.00 15.00           C  
ATOM     38  CD  PRO A  19     -25.075 -13.209  46.905  1.00 16.05           C  
ATOM     39  C   PRO A  19     -25.879 -11.682  49.952  1.00 17.22           C  
ATOM     40  O   PRO A  19     -24.668 -11.591  50.056  1.00 21.99           O  
ATOM     41  N   ALA A  20     -26.708 -11.474  50.966  1.00 15.75           N  
ATOM     42  CA  ALA A  20     -26.275 -10.845  52.206  1.00 14.69           C  
ATOM     43  CB  ALA A  20     -27.403 -10.826  53.231  1.00 12.35           C  
ATOM     44  C   ALA A  20     -24.953 -11.455  52.790  1.00 14.52           C  
ATOM     45  O   ALA A  20     -24.009 -10.736  53.122  1.00 13.52           O  
ATOM     46  N   HIS A  21     -24.878 -12.774  52.833  1.00 13.73           N  
ATOM     47  CA  HIS A  21     -23.778 -13.421  53.546  1.00 14.94           C  
ATOM     48  CB  HIS A  21     -24.180 -14.834  53.965  1.00 15.61           C  
ATOM     49  CG  HIS A  21     -24.441 -15.720  52.813  1.00 15.69           C  
ATOM     50  ND1 HIS A  21     -25.572 -15.600  52.027  1.00 15.65           N  
ATOM     51  CE1 HIS A  21     -25.516 -16.492  51.061  1.00 17.39           C  
ATOM     52  NE2 HIS A  21     -24.360 -17.151  51.165  1.00 19.45           N  
ATOM     53  CD2 HIS A  21     -23.683 -16.697  52.265  1.00 17.08           C  
ATOM     54  C   HIS A  21     -22.513 -13.472  52.730  1.00 15.43           C  
ATOM     55  O   HIS A  21     -21.442 -13.831  53.278  1.00 14.96           O  
ATOM     56  N   LEU A  22     -22.626 -13.108  51.440  1.00 14.59           N  
ATOM     57  CA  LEU A  22     -21.448 -12.862  50.650  1.00 15.26           C  
ATOM     58  CB  LEU A  22     -21.535 -13.501  49.273  1.00 15.19           C  
ATOM     59  CG  LEU A  22     -21.519 -15.019  49.209  1.00 15.93           C  
ATOM     60  CD1 LEU A  22     -21.622 -15.438  47.744  1.00 14.84           C  
ATOM     61  CD2 LEU A  22     -20.274 -15.570  49.892  1.00 14.21           C  
ATOM     62  C   LEU A  22     -21.103 -11.394  50.508  1.00 15.46           C  
ATOM     63  O   LEU A  22     -20.039 -11.069  50.004  1.00 17.15           O  
ATOM     64  N   ARG A  23     -21.977 -10.517  50.952  1.00 15.43           N  
ATOM     65  CA  ARG A  23     -21.630  -9.109  51.059  1.00 16.63           C  
ATOM     66  CB  ARG A  23     -22.886  -8.267  51.161  1.00 17.60           C  
ATOM     67  CG  ARG A  23     -23.464  -7.896  49.802  1.00 18.66           C  
ATOM     68  CD  ARG A  23     -24.555  -6.845  49.973  1.00 18.04           C  
ATOM     69  NE  ARG A  23     -25.689  -7.574  49.533  1.00 21.02           N  
ATOM     70  CZ  ARG A  23     -26.807  -7.832  50.187  1.00 17.87           C  
ATOM     71  NH1 ARG A  23     -27.116  -7.291  51.337  1.00 17.09           N  
ATOM     72  NH2 ARG A  23     -27.635  -8.629  49.581  1.00 17.72           N  
ATOM     73  C   ARG A  23     -20.730  -8.781  52.270  1.00 17.76           C  
ATOM     74  O   ARG A  23     -20.310  -7.654  52.434  1.00 16.05           O  
ATOM     75  N   LEU A  24     -20.433  -9.716  53.155  1.00 19.25           N  
ATOM     76  CA  LEU A  24     -19.427  -9.316  54.151  1.00 21.91           C  
ATOM     77  CB  LEU A  24     -19.660  -9.955  55.522  1.00 25.16           C  
ATOM     78  CG  LEU A  24     -19.707 -11.471  55.579  1.00 28.02           C  
ATOM     79  CD1 LEU A  24     -18.277 -11.933  55.501  1.00 32.09           C  
ATOM     80  CD2 LEU A  24     -20.281 -11.843  56.942  1.00 29.52           C  
ATOM     81  C   LEU A  24     -18.012  -9.494  53.652  1.00 18.84           C  
ATOM     82  O   LEU A  24     -17.760 -10.102  52.608  1.00 18.80           O  
ATOM     83  N   GLN A  25     -17.094  -8.974  54.413  1.00 18.96           N  
ATOM     84  CA  GLN A  25     -15.680  -9.161  54.111  1.00 20.18           C  
ATOM     85  CB  GLN A  25     -14.832  -8.593  55.242  1.00 22.93           C  
ATOM     86  CG  GLN A  25     -14.524  -7.112  55.144  1.00 30.29           C  
ATOM     87  CD  GLN A  25     -13.880  -6.615  56.459  1.00 39.10           C  
ATOM     88  OE1 GLN A  25     -12.660  -6.795  56.691  1.00 41.44           O  
ATOM     89  NE2 GLN A  25     -14.705  -6.011  57.342  1.00 37.98           N  
ATOM     90  C   GLN A  25     -15.306 -10.633  53.856  1.00 18.38           C  
ATOM     91  O   GLN A  25     -15.596 -11.508  54.677  1.00 17.29           O  
ATOM     92  N   PRO A  26     -14.616 -10.894  52.742  1.00 17.17           N  
ATOM     93  CA  PRO A  26     -14.176 -12.230  52.307  1.00 16.94           C  
ATOM     94  CB  PRO A  26     -13.268 -11.921  51.091  1.00 16.65           C  
ATOM     95  CG  PRO A  26     -13.785 -10.616  50.559  1.00 16.35           C  
ATOM     96  CD  PRO A  26     -14.326  -9.851  51.733  1.00 17.13           C  
ATOM     97  C   PRO A  26     -13.385 -12.982  53.395  1.00 17.82           C  
ATOM     98  O   PRO A  26     -13.351 -14.256  53.411  1.00 16.66           O  
ATOM     99  N   ILE A  27     -12.793 -12.210  54.306  1.00 17.79           N  
ATOM    100  CA  ILE A  27     -12.038 -12.800  55.450  1.00 20.16           C  
ATOM    101  CB  ILE A  27     -11.222 -11.742  56.290  1.00 20.88           C  
ATOM    102  CG1 ILE A  27     -10.098 -12.375  57.061  1.00 25.35           C  
ATOM    103  CD1 ILE A  27      -8.718 -11.695  56.897  1.00 29.47           C  
ATOM    104  CG2 ILE A  27     -12.083 -10.931  57.252  1.00 22.18           C  
ATOM    105  C   ILE A  27     -13.011 -13.704  56.220  1.00 18.78           C  
ATOM    106  O   ILE A  27     -12.632 -14.766  56.715  1.00 19.59           O  
ATOM    107  N   TYR A  28     -14.289 -13.362  56.181  1.00 16.90           N  
ATOM    108  CA  TYR A  28     -15.272 -14.161  56.896  1.00 16.10           C  
ATOM    109  CB  TYR A  28     -16.381 -13.261  57.333  1.00 14.75           C  
ATOM    110  CG  TYR A  28     -15.892 -12.265  58.351  1.00 15.52           C  
ATOM    111  CD1 TYR A  28     -16.215 -10.886  58.228  1.00 14.37           C  
ATOM    112  CE1 TYR A  28     -15.753  -9.980  59.164  1.00 14.69           C  
ATOM    113  CZ  TYR A  28     -14.949 -10.438  60.248  1.00 16.01           C  
ATOM    114  OH  TYR A  28     -14.506  -9.524  61.180  1.00 17.71           O  
ATOM    115  CE2 TYR A  28     -14.598 -11.800  60.395  1.00 15.24           C  
ATOM    116  CD2 TYR A  28     -15.089 -12.700  59.457  1.00 15.08           C  
ATOM    117  C   TYR A  28     -15.896 -15.358  56.187  1.00 15.88           C  
ATOM    118  O   TYR A  28     -16.734 -16.072  56.787  1.00 15.26           O  
ATOM    119  N   TRP A  29     -15.558 -15.527  54.914  1.00 14.39           N  
ATOM    120  CA  TRP A  29     -16.253 -16.501  54.072  1.00 14.37           C  
ATOM    121  CB  TRP A  29     -15.944 -16.290  52.596  1.00 13.95           C  
ATOM    122  CG  TRP A  29     -16.518 -15.019  51.976  1.00 14.79           C  
ATOM    123  CD1 TRP A  29     -17.341 -14.082  52.554  1.00 14.58           C  
ATOM    124  NE1 TRP A  29     -17.641 -13.086  51.653  1.00 15.74           N  
ATOM    125  CE2 TRP A  29     -17.005 -13.370  50.464  1.00 16.15           C  
ATOM    126  CD2 TRP A  29     -16.316 -14.597  50.628  1.00 15.55           C  
ATOM    127  CE3 TRP A  29     -15.577 -15.124  49.546  1.00 14.88           C  
ATOM    128  CZ3 TRP A  29     -15.580 -14.432  48.333  1.00 14.65           C  
ATOM    129  CH2 TRP A  29     -16.285 -13.216  48.181  1.00 15.34           C  
ATOM    130  CZ2 TRP A  29     -16.995 -12.657  49.236  1.00 16.41           C  
ATOM    131  C   TRP A  29     -15.746 -17.838  54.425  1.00 13.37           C  
ATOM    132  O   TRP A  29     -14.497 -18.058  54.499  1.00 12.54           O  
ATOM    133  N   SER A  30     -16.694 -18.728  54.647  1.00 12.04           N  
ATOM    134  CA  SER A  30     -16.340 -20.113  54.791  1.00 13.31           C  
ATOM    135  CB  SER A  30     -17.547 -20.832  55.344  1.00 12.49           C  
ATOM    136  OG  SER A  30     -18.593 -20.845  54.405  1.00 12.37           O  
ATOM    137  C   SER A  30     -15.900 -20.735  53.449  1.00 14.02           C  
ATOM    138  O   SER A  30     -15.898 -20.077  52.404  1.00 17.64           O  
ATOM    139  N   ARG A  31     -15.585 -22.005  53.438  1.00 14.40           N  
ATOM    140  CA  ARG A  31     -15.271 -22.696  52.188  1.00 13.45           C  
ATOM    141  CB  ARG A  31     -14.751 -24.096  52.515  1.00 14.12           C  
ATOM    142  CG  ARG A  31     -14.259 -24.916  51.353  1.00 14.60           C  
ATOM    143  CD  ARG A  31     -13.355 -25.979  51.857  1.00 16.70           C  
ATOM    144  NE  ARG A  31     -13.426 -27.169  51.032  1.00 17.78           N  
ATOM    145  CZ  ARG A  31     -12.846 -28.329  51.352  1.00 18.80           C  
ATOM    146  NH1 ARG A  31     -12.067 -28.450  52.449  1.00 17.11           N  
ATOM    147  NH2 ARG A  31     -13.013 -29.365  50.541  1.00 18.70           N  
ATOM    148  C   ARG A  31     -16.515 -22.814  51.281  1.00 14.75           C  
ATOM    149  O   ARG A  31     -16.427 -22.548  50.080  1.00 15.39           O  
ATOM    150  N   ASP A  32     -17.665 -23.207  51.816  1.00 14.34           N  
ATOM    151  CA  ASP A  32     -18.934 -23.119  51.055  1.00 14.48           C  
ATOM    152  CB  ASP A  32     -20.083 -23.585  51.927  1.00 16.91           C  
ATOM    153  CG  ASP A  32     -20.261 -25.132  51.931  1.00 18.97           C  
ATOM    154  OD1 ASP A  32     -20.816 -25.711  52.887  1.00 21.21           O  
ATOM    155  OD2 ASP A  32     -19.910 -25.784  50.953  1.00 22.54           O  
ATOM    156  C   ASP A  32     -19.265 -21.711  50.496  1.00 13.48           C  
ATOM    157  O   ASP A  32     -19.712 -21.577  49.330  1.00 12.22           O  
ATOM    158  N   ASP A  33     -19.036 -20.664  51.307  1.00 12.47           N  
ATOM    159  CA  ASP A  33     -19.203 -19.295  50.800  1.00 11.88           C  
ATOM    160  CB  ASP A  33     -18.893 -18.302  51.887  1.00 12.33           C  
ATOM    161  CG  ASP A  33     -19.933 -18.309  53.002  1.00 13.16           C  
ATOM    162  OD1 ASP A  33     -21.105 -18.703  52.778  1.00 13.12           O  
ATOM    163  OD2 ASP A  33     -19.566 -17.884  54.108  1.00 14.21           O  
ATOM    164  C   ASP A  33     -18.307 -19.031  49.570  1.00 11.35           C  
ATOM    165  O   ASP A  33     -18.765 -18.512  48.540  1.00 10.91           O  
ATOM    166  N   VAL A  34     -17.052 -19.442  49.667  1.00 11.43           N  
ATOM    167  CA  VAL A  34     -16.155 -19.422  48.500  1.00 11.77           C  
ATOM    168  CB  VAL A  34     -14.743 -19.954  48.845  1.00 11.23           C  
ATOM    169  CG1 VAL A  34     -13.893 -20.169  47.585  1.00 11.29           C  
ATOM    170  CG2 VAL A  34     -14.048 -18.987  49.828  1.00  9.97           C  
ATOM    171  C   VAL A  34     -16.789 -20.080  47.282  1.00 12.06           C  
ATOM    172  O   VAL A  34     -16.834 -19.485  46.241  1.00 15.49           O  
ATOM    173  N   ALA A  35     -17.379 -21.243  47.450  1.00 11.33           N  
ATOM    174  CA  ALA A  35     -17.934 -22.035  46.358  1.00 10.80           C  
ATOM    175  CB  ALA A  35     -18.258 -23.471  46.847  1.00  9.39           C  
ATOM    176  C   ALA A  35     -19.193 -21.355  45.836  1.00 10.51           C  
ATOM    177  O   ALA A  35     -19.365 -21.270  44.669  1.00 10.56           O  
ATOM    178  N   GLN A  36     -20.028 -20.800  46.710  1.00 10.78           N  
ATOM    179  CA  GLN A  36     -21.225 -20.115  46.261  1.00 11.54           C  
ATOM    180  CB  GLN A  36     -22.131 -19.775  47.466  1.00 11.42           C  
ATOM    181  CG  GLN A  36     -23.403 -19.121  47.051  1.00 12.81           C  
ATOM    182  CD  GLN A  36     -24.301 -18.769  48.252  1.00 14.34           C  
ATOM    183  OE1 GLN A  36     -23.955 -19.068  49.444  1.00 15.55           O  
ATOM    184  NE2 GLN A  36     -25.459 -18.182  47.959  1.00 12.17           N  
ATOM    185  C   GLN A  36     -20.806 -18.867  45.500  1.00 11.47           C  
ATOM    186  O   GLN A  36     -21.419 -18.518  44.482  1.00 12.80           O  
ATOM    187  N   TRP A  37     -19.751 -18.206  45.958  1.00 11.49           N  
ATOM    188  CA  TRP A  37     -19.190 -17.006  45.223  1.00 12.87           C  
ATOM    189  CB  TRP A  37     -18.012 -16.371  45.989  1.00 12.33           C  
ATOM    190  CG  TRP A  37     -17.306 -15.231  45.308  1.00 12.64           C  
ATOM    191  CD1 TRP A  37     -17.770 -13.946  45.109  1.00 12.96           C  
ATOM    192  NE1 TRP A  37     -16.788 -13.175  44.490  1.00 14.01           N  
ATOM    193  CE2 TRP A  37     -15.664 -13.954  44.301  1.00 13.99           C  
ATOM    194  CD2 TRP A  37     -15.957 -15.257  44.793  1.00 13.20           C  
ATOM    195  CE3 TRP A  37     -14.954 -16.234  44.753  1.00 12.62           C  
ATOM    196  CZ3 TRP A  37     -13.666 -15.901  44.193  1.00 12.80           C  
ATOM    197  CH2 TRP A  37     -13.413 -14.617  43.685  1.00 13.78           C  
ATOM    198  CZ2 TRP A  37     -14.392 -13.624  43.734  1.00 14.47           C  
ATOM    199  C   TRP A  37     -18.761 -17.361  43.810  1.00 13.13           C  
ATOM    200  O   TRP A  37     -19.045 -16.630  42.859  1.00 12.51           O  
ATOM    201  N   LEU A  38     -18.134 -18.523  43.648  1.00 13.90           N  
ATOM    202  CA  LEU A  38     -17.608 -18.862  42.314  1.00 14.45           C  
ATOM    203  CB  LEU A  38     -16.767 -20.138  42.376  1.00 14.53           C  
ATOM    204  CG  LEU A  38     -15.456 -20.121  43.209  1.00 16.02           C  
ATOM    205  CD1 LEU A  38     -14.865 -21.547  43.221  1.00 17.62           C  
ATOM    206  CD2 LEU A  38     -14.413 -19.159  42.612  1.00 14.29           C  
ATOM    207  C   LEU A  38     -18.789 -19.077  41.373  1.00 16.01           C  
ATOM    208  O   LEU A  38     -18.747 -18.629  40.225  1.00 16.49           O  
ATOM    209  N   LYS A  39     -19.807 -19.796  41.864  1.00 15.05           N  
ATOM    210  CA  LYS A  39     -21.013 -20.162  41.139  1.00 15.42           C  
ATOM    211  CB  LYS A  39     -21.851 -20.987  42.086  1.00 19.22           C  
ATOM    212  CG  LYS A  39     -22.648 -22.135  41.514  1.00 25.38           C  
ATOM    213  CD  LYS A  39     -23.165 -22.994  42.680  1.00 29.83           C  
ATOM    214  CE  LYS A  39     -24.434 -22.442  43.375  1.00 30.57           C  
ATOM    215  NZ  LYS A  39     -25.645 -23.025  42.686  1.00 32.69           N  
ATOM    216  C   LYS A  39     -21.778 -18.890  40.784  1.00 14.23           C  
ATOM    217  O   LYS A  39     -22.257 -18.732  39.651  1.00 12.16           O  
ATOM    218  N   TRP A  40     -21.832 -17.952  41.734  1.00 13.73           N  
ATOM    219  CA  TRP A  40     -22.453 -16.651  41.461  1.00 14.18           C  
ATOM    220  CB  TRP A  40     -22.424 -15.786  42.725  1.00 14.00           C  
ATOM    221  CG  TRP A  40     -23.025 -14.428  42.491  1.00 14.57           C  
ATOM    222  CD1 TRP A  40     -24.317 -14.115  42.605  1.00 14.87           C  
ATOM    223  NE1 TRP A  40     -24.530 -12.780  42.302  1.00 15.12           N  
ATOM    224  CE2 TRP A  40     -23.338 -12.208  41.987  1.00 15.26           C  
ATOM    225  CD2 TRP A  40     -22.348 -13.222  42.105  1.00 14.77           C  
ATOM    226  CE3 TRP A  40     -20.996 -12.895  41.851  1.00 16.79           C  
ATOM    227  CZ3 TRP A  40     -20.683 -11.551  41.475  1.00 16.95           C  
ATOM    228  CH2 TRP A  40     -21.727 -10.574  41.326  1.00 15.52           C  
ATOM    229  CZ2 TRP A  40     -23.049 -10.878  41.591  1.00 15.32           C  
ATOM    230  C   TRP A  40     -21.730 -15.899  40.317  1.00 15.25           C  
ATOM    231  O   TRP A  40     -22.390 -15.319  39.435  1.00 15.98           O  
ATOM    232  N   ALA A  41     -20.392 -15.875  40.357  1.00 13.06           N  
ATOM    233  CA  ALA A  41     -19.591 -15.175  39.399  1.00 12.60           C  
ATOM    234  CB  ALA A  41     -18.128 -15.215  39.844  1.00 12.04           C  
ATOM    235  C   ALA A  41     -19.736 -15.780  38.026  1.00 13.26           C  
ATOM    236  O   ALA A  41     -19.844 -15.068  37.015  1.00 14.00           O  
ATOM    237  N   GLU A  42     -19.746 -17.107  37.973  1.00 14.11           N  
ATOM    238  CA  GLU A  42     -19.833 -17.835  36.720  1.00 15.15           C  
ATOM    239  CB  GLU A  42     -19.899 -19.330  36.973  1.00 14.69           C  
ATOM    240  CG  GLU A  42     -20.323 -20.058  35.701  1.00 16.26           C  
ATOM    241  CD  GLU A  42     -20.285 -21.561  35.866  1.00 17.68           C  
ATOM    242  OE1 GLU A  42     -19.610 -22.085  36.780  1.00 17.79           O  
ATOM    243  OE2 GLU A  42     -20.897 -22.245  35.044  1.00 20.00           O  
ATOM    244  C   GLU A  42     -21.106 -17.413  35.956  1.00 17.32           C  
ATOM    245  O   GLU A  42     -21.064 -17.121  34.730  1.00 16.59           O  
ATOM    246  N   ASN A  43     -22.221 -17.384  36.698  1.00 17.21           N  
ATOM    247  CA  ASN A  43     -23.483 -16.997  36.131  1.00 19.28           C  
ATOM    248  CB  ASN A  43     -24.629 -17.412  37.060  1.00 22.16           C  
ATOM    249  CG  ASN A  43     -25.970 -17.039  36.504  1.00 27.15           C  
ATOM    250  OD1 ASN A  43     -26.499 -17.709  35.607  1.00 33.58           O  
ATOM    251  ND2 ASN A  43     -26.532 -15.954  37.008  1.00 26.84           N  
ATOM    252  C   ASN A  43     -23.496 -15.487  35.897  1.00 18.58           C  
ATOM    253  O   ASN A  43     -23.967 -15.044  34.887  1.00 17.76           O  
ATOM    254  N   GLU A  44     -22.981 -14.676  36.820  1.00 17.78           N  
ATOM    255  CA  GLU A  44     -23.076 -13.214  36.615  1.00 16.30           C  
ATOM    256  CB  GLU A  44     -22.520 -12.495  37.816  1.00 16.16           C  
ATOM    257  CG  GLU A  44     -22.563 -10.985  37.766  1.00 16.77           C  
ATOM    258  CD  GLU A  44     -23.961 -10.376  37.771  1.00 18.12           C  
ATOM    259  OE1 GLU A  44     -24.972 -11.047  38.046  1.00 18.36           O  
ATOM    260  OE2 GLU A  44     -24.045  -9.178  37.481  1.00 20.75           O  
ATOM    261  C   GLU A  44     -22.289 -12.755  35.415  1.00 16.40           C  
ATOM    262  O   GLU A  44     -22.595 -11.757  34.822  1.00 17.71           O  
ATOM    263  N   PHE A  45     -21.229 -13.470  35.073  1.00 15.66           N  
ATOM    264  CA  PHE A  45     -20.290 -12.953  34.080  1.00 14.20           C  
ATOM    265  CB  PHE A  45     -18.890 -12.752  34.705  1.00 14.26           C  
ATOM    266  CG  PHE A  45     -18.860 -11.663  35.753  1.00 14.91           C  
ATOM    267  CD1 PHE A  45     -18.827 -11.973  37.108  1.00 16.21           C  
ATOM    268  CE1 PHE A  45     -18.811 -10.952  38.073  1.00 16.65           C  
ATOM    269  CZ  PHE A  45     -18.815  -9.625  37.689  1.00 16.29           C  
ATOM    270  CE2 PHE A  45     -18.843  -9.301  36.329  1.00 15.67           C  
ATOM    271  CD2 PHE A  45     -18.878 -10.317  35.388  1.00 15.14           C  
ATOM    272  C   PHE A  45     -20.216 -13.838  32.844  1.00 13.44           C  
ATOM    273  O   PHE A  45     -19.340 -13.640  32.017  1.00 13.03           O  
ATOM    274  N   SER A  46     -21.187 -14.759  32.702  1.00 12.24           N  
ATOM    275  CA  SER A  46     -21.172 -15.750  31.663  1.00 11.63           C  
ATOM    276  CB  SER A  46     -21.677 -15.229  30.314  1.00 11.79           C  
ATOM    277  OG  SER A  46     -22.664 -14.267  30.482  1.00 12.41           O  
ATOM    278  C   SER A  46     -19.813 -16.355  31.449  1.00 11.25           C  
ATOM    279  O   SER A  46     -19.364 -16.371  30.332  1.00 11.56           O  
ATOM    280  N   LEU A  47     -19.180 -16.872  32.498  1.00 11.39           N  
ATOM    281  CA  LEU A  47     -17.848 -17.559  32.387  1.00 12.82           C  
ATOM    282  CB  LEU A  47     -17.066 -17.507  33.737  1.00 11.40           C  
ATOM    283  CG  LEU A  47     -17.037 -16.067  34.245  1.00 11.75           C  
ATOM    284  CD1 LEU A  47     -16.549 -16.048  35.696  1.00 11.53           C  
ATOM    285  CD2 LEU A  47     -16.139 -15.201  33.338  1.00 10.79           C  
ATOM    286  C   LEU A  47     -17.977 -19.035  31.987  1.00 12.98           C  
ATOM    287  O   LEU A  47     -19.054 -19.559  32.085  1.00 12.64           O  
ATOM    288  N   ARG A  48     -16.873 -19.692  31.612  1.00 13.66           N  
ATOM    289  CA  ARG A  48     -16.855 -21.126  31.404  1.00 14.62           C  
ATOM    290  CB  ARG A  48     -15.452 -21.565  30.963  1.00 16.34           C  
ATOM    291  CG  ARG A  48     -15.023 -21.106  29.582  1.00 17.71           C  
ATOM    292  CD  ARG A  48     -15.807 -21.835  28.479  1.00 22.45           C  
ATOM    293  NE  ARG A  48     -15.299 -23.200  28.307  1.00 26.34           N  
ATOM    294  CZ  ARG A  48     -14.243 -23.536  27.548  1.00 30.41           C  
ATOM    295  NH1 ARG A  48     -13.556 -22.610  26.839  1.00 29.99           N  
ATOM    296  NH2 ARG A  48     -13.856 -24.809  27.476  1.00 29.70           N  
ATOM    297  C   ARG A  48     -17.216 -21.803  32.716  1.00 14.76           C  
ATOM    298  O   ARG A  48     -17.074 -21.185  33.793  1.00 14.44           O  
ATOM    299  N   PRO A  49     -17.657 -23.072  32.663  1.00 14.11           N  
ATOM    300  CA  PRO A  49     -18.017 -23.684  33.971  1.00 14.71           C  
ATOM    301  CB  PRO A  49     -18.527 -25.091  33.575  1.00 13.68           C  
ATOM    302  CG  PRO A  49     -18.996 -24.930  32.095  1.00 13.32           C  
ATOM    303  CD  PRO A  49     -17.904 -24.002  31.529  1.00 13.48           C  
ATOM    304  C   PRO A  49     -16.814 -23.706  34.979  1.00 16.33           C  
ATOM    305  O   PRO A  49     -15.665 -23.988  34.599  1.00 16.17           O  
ATOM    306  N   ILE A  50     -17.080 -23.309  36.216  1.00 16.28           N  
ATOM    307  CA  ILE A  50     -16.103 -23.382  37.260  1.00 16.89           C  
ATOM    308  CB  ILE A  50     -16.078 -22.138  38.129  1.00 17.08           C  
ATOM    309  CG1 ILE A  50     -15.981 -20.826  37.295  1.00 20.76           C  
ATOM    310  CD1 ILE A  50     -16.070 -19.552  38.142  1.00 18.59           C  
ATOM    311  CG2 ILE A  50     -14.957 -22.279  39.154  1.00 16.19           C  
ATOM    312  C   ILE A  50     -16.488 -24.571  38.181  1.00 18.66           C  
ATOM    313  O   ILE A  50     -17.435 -24.516  38.978  1.00 18.22           O  
ATOM    314  N   ASP A  51     -15.709 -25.632  38.079  1.00 19.36           N  
ATOM    315  CA  ASP A  51     -15.830 -26.773  38.934  1.00 22.14           C  
ATOM    316  CB  ASP A  51     -14.691 -27.750  38.605  1.00 25.26           C  
ATOM    317  CG  ASP A  51     -14.831 -29.010  39.327  1.00 29.70           C  
ATOM    318  OD1 ASP A  51     -15.213 -28.957  40.522  1.00 30.66           O  
ATOM    319  OD2 ASP A  51     -14.564 -30.069  38.714  1.00 37.93           O  
ATOM    320  C   ASP A  51     -15.833 -26.326  40.403  1.00 23.22           C  
ATOM    321  O   ASP A  51     -15.090 -25.444  40.810  1.00 21.76           O  
ATOM    322  N   SER A  52     -16.724 -26.911  41.185  1.00 23.71           N  
ATOM    323  CA  SER A  52     -16.844 -26.597  42.617  1.00 26.10           C  
ATOM    324  CB  SER A  52     -18.056 -27.372  43.180  1.00 24.65           C  
ATOM    325  OG  SER A  52     -17.788 -28.769  43.080  1.00 23.53           O  
ATOM    326  C   SER A  52     -15.557 -26.926  43.431  1.00 24.66           C  
ATOM    327  O   SER A  52     -15.443 -26.498  44.557  1.00 23.75           O  
ATOM    328  N   ASN A  53     -14.616 -27.672  42.849  1.00 23.82           N  
ATOM    329  CA  ASN A  53     -13.347 -27.984  43.484  1.00 25.85           C  
ATOM    330  CB  ASN A  53     -12.931 -29.477  43.202  1.00 26.76           C  
ATOM    331  CG  ASN A  53     -12.421 -29.779  41.734  1.00 30.79           C  
ATOM    332  OD1 ASN A  53     -11.826 -28.961  41.018  1.00 33.15           O  
ATOM    333  ND2 ASN A  53     -12.612 -31.030  41.321  1.00 35.51           N  
ATOM    334  C   ASN A  53     -12.188 -27.019  43.191  1.00 26.16           C  
ATOM    335  O   ASN A  53     -11.030 -27.312  43.527  1.00 30.04           O  
ATOM    336  N   THR A  54     -12.452 -25.891  42.550  1.00 23.70           N  
ATOM    337  CA  THR A  54     -11.340 -25.040  42.061  1.00 20.39           C  
ATOM    338  CB  THR A  54     -11.850 -24.049  40.988  1.00 21.41           C  
ATOM    339  OG1 THR A  54     -12.717 -24.747  40.100  1.00 22.23           O  
ATOM    340  CG2 THR A  54     -10.709 -23.474  40.142  1.00 22.01           C  
ATOM    341  C   THR A  54     -10.604 -24.269  43.171  1.00 18.86           C  
ATOM    342  O   THR A  54      -9.405 -24.000  43.073  1.00 20.99           O  
ATOM    343  N   PHE A  55     -11.324 -23.845  44.193  1.00 15.88           N  
ATOM    344  CA  PHE A  55     -10.700 -23.231  45.349  1.00 14.38           C  
ATOM    345  CB  PHE A  55     -11.004 -21.721  45.398  1.00 13.24           C  
ATOM    346  CG  PHE A  55     -10.443 -20.950  44.272  1.00 13.11           C  
ATOM    347  CD1 PHE A  55     -11.116 -20.828  43.084  1.00 15.48           C  
ATOM    348  CE1 PHE A  55     -10.580 -20.097  42.016  1.00 13.89           C  
ATOM    349  CZ  PHE A  55      -9.380 -19.444  42.169  1.00 13.34           C  
ATOM    350  CE2 PHE A  55      -8.720 -19.526  43.354  1.00 13.05           C  
ATOM    351  CD2 PHE A  55      -9.241 -20.295  44.388  1.00 14.03           C  
ATOM    352  C   PHE A  55     -11.236 -23.926  46.615  1.00 14.69           C  
ATOM    353  O   PHE A  55     -12.140 -23.392  47.287  1.00 13.61           O  
ATOM    354  N   GLU A  56     -10.723 -25.119  46.948  1.00 14.91           N  
ATOM    355  CA  GLU A  56     -11.157 -25.769  48.211  1.00 16.11           C  
ATOM    356  CB  GLU A  56     -11.028 -27.268  48.163  1.00 16.56           C  
ATOM    357  CG  GLU A  56     -11.776 -27.762  46.953  1.00 20.43           C  
ATOM    358  CD  GLU A  56     -11.759 -29.266  46.821  1.00 21.25           C  
ATOM    359  OE1 GLU A  56     -12.786 -29.890  47.079  1.00 25.92           O  
ATOM    360  OE2 GLU A  56     -10.731 -29.826  46.465  1.00 21.24           O  
ATOM    361  C   GLU A  56     -10.502 -25.212  49.470  1.00 16.60           C  
ATOM    362  O   GLU A  56      -9.558 -25.822  50.044  1.00 15.71           O  
ATOM    363  N   MET A  57     -11.013 -24.039  49.877  1.00 15.81           N  
ATOM    364  CA  MET A  57     -10.463 -23.276  50.981  1.00 15.42           C  
ATOM    365  CB  MET A  57      -9.150 -22.576  50.518  1.00 14.59           C  
ATOM    366  CG  MET A  57      -9.368 -21.391  49.612  1.00 14.50           C  
ATOM    367  SD  MET A  57      -7.855 -21.044  48.664  1.00 15.33           S  
ATOM    368  CE  MET A  57      -7.490 -22.669  47.949  1.00 14.39           C  
ATOM    369  C   MET A  57     -11.466 -22.230  51.461  1.00 14.38           C  
ATOM    370  O   MET A  57     -12.430 -21.962  50.766  1.00 15.57           O  
ATOM    371  N   ASN A  58     -11.219 -21.612  52.615  1.00 13.11           N  
ATOM    372  CA  ASN A  58     -12.009 -20.454  53.062  1.00 13.15           C  
ATOM    373  CB  ASN A  58     -12.195 -20.455  54.609  1.00 12.89           C  
ATOM    374  CG  ASN A  58     -10.896 -20.323  55.331  1.00 13.99           C  
ATOM    375  OD1 ASN A  58      -9.869 -19.875  54.729  1.00 13.49           O  
ATOM    376  ND2 ASN A  58     -10.870 -20.766  56.593  1.00 12.53           N  
ATOM    377  C   ASN A  58     -11.443 -19.135  52.539  1.00 13.56           C  
ATOM    378  O   ASN A  58     -10.473 -19.139  51.753  1.00 13.72           O  
ATOM    379  N   GLY A  59     -12.113 -18.035  52.907  1.00 13.30           N  
ATOM    380  CA  GLY A  59     -11.924 -16.749  52.333  1.00 12.70           C  
ATOM    381  C   GLY A  59     -10.575 -16.230  52.765  1.00 14.54           C  
ATOM    382  O   GLY A  59      -9.858 -15.585  51.952  1.00 13.32           O  
ATOM    383  N   LYS A  60     -10.233 -16.473  54.041  1.00 15.83           N  
ATOM    384  CA  LYS A  60      -8.859 -16.159  54.535  1.00 17.87           C  
ATOM    385  CB  LYS A  60      -8.634 -16.605  55.988  1.00 21.27           C  
ATOM    386  CG  LYS A  60      -9.455 -15.798  56.990  1.00 29.09           C  
ATOM    387  CD  LYS A  60      -8.725 -15.533  58.313  1.00 35.25           C  
ATOM    388  CE  LYS A  60      -9.140 -16.486  59.435  1.00 38.46           C  
ATOM    389  NZ  LYS A  60      -8.712 -17.881  59.153  1.00 41.88           N  
ATOM    390  C   LYS A  60      -7.800 -16.812  53.665  1.00 16.50           C  
ATOM    391  O   LYS A  60      -6.803 -16.196  53.370  1.00 18.46           O  
ATOM    392  N   ALA A  61      -7.996 -18.057  53.247  1.00 14.41           N  
ATOM    393  CA  ALA A  61      -7.018 -18.680  52.376  1.00 14.02           C  
ATOM    394  CB  ALA A  61      -7.223 -20.165  52.331  1.00 12.90           C  
ATOM    395  C   ALA A  61      -7.024 -18.037  50.946  1.00 14.19           C  
ATOM    396  O   ALA A  61      -5.966 -17.756  50.313  1.00 13.90           O  
ATOM    397  N   LEU A  62      -8.216 -17.731  50.456  1.00 12.66           N  
ATOM    398  CA  LEU A  62      -8.327 -17.198  49.125  1.00 12.27           C  
ATOM    399  CB  LEU A  62      -9.796 -16.939  48.847  1.00 11.76           C  
ATOM    400  CG  LEU A  62     -10.255 -16.572  47.459  1.00 12.53           C  
ATOM    401  CD1 LEU A  62     -10.229 -17.813  46.556  1.00 11.19           C  
ATOM    402  CD2 LEU A  62     -11.681 -16.013  47.676  1.00 11.85           C  
ATOM    403  C   LEU A  62      -7.556 -15.880  49.075  1.00 12.67           C  
ATOM    404  O   LEU A  62      -6.977 -15.538  48.038  1.00 11.41           O  
ATOM    405  N   LEU A  63      -7.559 -15.138  50.199  1.00 12.59           N  
ATOM    406  CA  LEU A  63      -6.880 -13.850  50.199  1.00 14.02           C  
ATOM    407  CB  LEU A  63      -7.271 -12.995  51.421  1.00 14.71           C  
ATOM    408  CG  LEU A  63      -8.723 -12.610  51.314  1.00 15.50           C  
ATOM    409  CD1 LEU A  63      -9.159 -12.186  52.683  1.00 16.76           C  
ATOM    410  CD2 LEU A  63      -8.935 -11.488  50.342  1.00 15.23           C  
ATOM    411  C   LEU A  63      -5.358 -13.947  50.106  1.00 13.82           C  
ATOM    412  O   LEU A  63      -4.667 -12.948  49.851  1.00 15.02           O  
ATOM    413  N   LEU A  64      -4.825 -15.139  50.308  1.00 13.29           N  
ATOM    414  CA  LEU A  64      -3.357 -15.301  50.325  1.00 12.13           C  
ATOM    415  CB  LEU A  64      -2.973 -16.382  51.329  1.00 12.16           C  
ATOM    416  CG  LEU A  64      -2.963 -16.057  52.835  1.00 13.27           C  
ATOM    417  CD1 LEU A  64      -2.698 -17.424  53.456  1.00 13.39           C  
ATOM    418  CD2 LEU A  64      -1.797 -15.086  53.123  1.00 14.01           C  
ATOM    419  C   LEU A  64      -2.867 -15.617  48.912  1.00 10.66           C  
ATOM    420  O   LEU A  64      -1.715 -15.399  48.579  1.00  9.08           O  
ATOM    421  N   LEU A  65      -3.782 -16.128  48.079  1.00 10.52           N  
ATOM    422  CA  LEU A  65      -3.438 -16.548  46.695  1.00 10.52           C  
ATOM    423  CB  LEU A  65      -4.643 -17.272  46.022  1.00  9.81           C  
ATOM    424  CG  LEU A  65      -4.936 -18.697  46.612  1.00  9.51           C  
ATOM    425  CD1 LEU A  65      -6.119 -19.191  45.851  1.00  9.54           C  
ATOM    426  CD2 LEU A  65      -3.761 -19.716  46.559  1.00  9.75           C  
ATOM    427  C   LEU A  65      -2.981 -15.339  45.859  1.00 10.96           C  
ATOM    428  O   LEU A  65      -3.502 -14.238  46.066  1.00 10.85           O  
ATOM    429  N   THR A  66      -2.017 -15.532  44.940  1.00 10.37           N  
ATOM    430  CA  THR A  66      -1.602 -14.455  44.047  1.00  9.77           C  
ATOM    431  CB  THR A  66      -0.171 -14.696  43.512  1.00  8.61           C  
ATOM    432  OG1 THR A  66      -0.185 -15.904  42.740  1.00  7.65           O  
ATOM    433  CG2 THR A  66       0.853 -14.792  44.691  1.00  7.34           C  
ATOM    434  C   THR A  66      -2.561 -14.488  42.840  1.00 11.38           C  
ATOM    435  O   THR A  66      -3.239 -15.511  42.577  1.00 12.10           O  
ATOM    436  N   LYS A  67      -2.576 -13.403  42.060  1.00 12.34           N  
ATOM    437  CA  LYS A  67      -3.237 -13.420  40.766  1.00 13.30           C  
ATOM    438  CB  LYS A  67      -3.127 -12.078  40.043  1.00 12.95           C  
ATOM    439  CG  LYS A  67      -4.093 -12.008  38.851  1.00 13.99           C  
ATOM    440  CD  LYS A  67      -4.162 -10.592  38.270  1.00 14.98           C  
ATOM    441  CE  LYS A  67      -5.392 -10.403  37.375  1.00 15.82           C  
ATOM    442  NZ  LYS A  67      -5.595  -8.979  36.992  1.00 14.50           N  
ATOM    443  C   LYS A  67      -2.755 -14.637  39.896  1.00 14.54           C  
ATOM    444  O   LYS A  67      -3.568 -15.319  39.243  1.00 14.23           O  
ATOM    445  N   GLU A  68      -1.453 -14.930  39.935  1.00 14.91           N  
ATOM    446  CA  GLU A  68      -0.935 -16.030  39.149  1.00 15.69           C  
ATOM    447  CB  GLU A  68       0.605 -16.068  39.216  1.00 18.93           C  
ATOM    448  CG  GLU A  68       1.238 -17.333  38.620  1.00 25.41           C  
ATOM    449  CD  GLU A  68       2.777 -17.282  38.474  1.00 32.62           C  
ATOM    450  OE1 GLU A  68       3.502 -17.147  39.514  1.00 34.36           O  
ATOM    451  OE2 GLU A  68       3.272 -17.420  37.324  1.00 31.29           O  
ATOM    452  C   GLU A  68      -1.578 -17.345  39.605  1.00 14.83           C  
ATOM    453  O   GLU A  68      -1.898 -18.184  38.774  1.00 14.55           O  
ATOM    454  N   ASP A  69      -1.775 -17.523  40.921  1.00 14.07           N  
ATOM    455  CA  ASP A  69      -2.457 -18.702  41.475  1.00 13.11           C  
ATOM    456  CB  ASP A  69      -2.497 -18.638  43.009  1.00 12.64           C  
ATOM    457  CG  ASP A  69      -1.103 -18.715  43.630  1.00 13.00           C  
ATOM    458  OD1 ASP A  69      -0.171 -19.221  42.964  1.00 11.57           O  
ATOM    459  OD2 ASP A  69      -0.952 -18.284  44.794  1.00 12.73           O  
ATOM    460  C   ASP A  69      -3.892 -18.770  40.985  1.00 12.21           C  
ATOM    461  O   ASP A  69      -4.371 -19.842  40.642  1.00 12.97           O  
ATOM    462  N   PHE A  70      -4.592 -17.638  40.956  1.00 11.04           N  
ATOM    463  CA  PHE A  70      -5.906 -17.643  40.304  1.00 11.00           C  
ATOM    464  CB  PHE A  70      -6.606 -16.276  40.400  1.00  9.44           C  
ATOM    465  CG  PHE A  70      -7.318 -16.052  41.706  1.00  8.74           C  
ATOM    466  CD1 PHE A  70      -6.619 -16.073  42.909  1.00  8.58           C  
ATOM    467  CE1 PHE A  70      -7.275 -15.837  44.124  1.00  8.21           C  
ATOM    468  CZ  PHE A  70      -8.644 -15.590  44.138  1.00  8.62           C  
ATOM    469  CE2 PHE A  70      -9.374 -15.551  42.923  1.00  8.13           C  
ATOM    470  CD2 PHE A  70      -8.688 -15.784  41.733  1.00  8.53           C  
ATOM    471  C   PHE A  70      -5.849 -18.134  38.834  1.00 11.89           C  
ATOM    472  O   PHE A  70      -6.675 -18.986  38.457  1.00 13.00           O  
ATOM    473  N   ARG A  71      -4.912 -17.611  38.013  1.00 11.62           N  
ATOM    474  CA  ARG A  71      -4.900 -18.006  36.616  1.00 12.64           C  
ATOM    475  CB  ARG A  71      -3.882 -17.261  35.730  1.00 14.73           C  
ATOM    476  CG  ARG A  71      -3.956 -15.707  35.673  1.00 16.54           C  
ATOM    477  CD  ARG A  71      -3.354 -15.105  34.382  1.00 16.75           C  
ATOM    478  NE  ARG A  71      -3.418 -13.614  34.363  1.00 17.69           N  
ATOM    479  CZ  ARG A  71      -2.641 -12.832  35.130  1.00 19.25           C  
ATOM    480  NH1 ARG A  71      -1.744 -13.401  35.931  1.00 19.83           N  
ATOM    481  NH2 ARG A  71      -2.722 -11.493  35.124  1.00 19.64           N  
ATOM    482  C   ARG A  71      -4.602 -19.474  36.543  1.00 12.69           C  
ATOM    483  O   ARG A  71      -5.089 -20.120  35.640  1.00 12.59           O  
ATOM    484  N   TYR A  72      -3.812 -20.004  37.493  1.00 12.71           N  
ATOM    485  CA  TYR A  72      -3.320 -21.391  37.418  1.00 12.83           C  
ATOM    486  CB  TYR A  72      -2.143 -21.598  38.367  1.00 13.62           C  
ATOM    487  CG  TYR A  72      -1.670 -23.021  38.455  1.00 15.37           C  
ATOM    488  CD1 TYR A  72      -0.510 -23.425  37.764  1.00 15.10           C  
ATOM    489  CE1 TYR A  72      -0.081 -24.750  37.836  1.00 15.75           C  
ATOM    490  CZ  TYR A  72      -0.828 -25.710  38.637  1.00 17.55           C  
ATOM    491  OH  TYR A  72      -0.343 -27.000  38.644  1.00 17.37           O  
ATOM    492  CE2 TYR A  72      -1.961 -25.357  39.391  1.00 14.02           C  
ATOM    493  CD2 TYR A  72      -2.378 -24.012  39.287  1.00 17.19           C  
ATOM    494  C   TYR A  72      -4.478 -22.296  37.796  1.00 12.70           C  
ATOM    495  O   TYR A  72      -4.679 -23.248  37.156  1.00 12.45           O  
ATOM    496  N   ARG A  73      -5.265 -21.950  38.818  1.00 11.86           N  
ATOM    497  CA  ARG A  73      -6.433 -22.756  39.191  1.00 11.32           C  
ATOM    498  CB  ARG A  73      -6.921 -22.356  40.605  1.00 10.26           C  
ATOM    499  CG  ARG A  73      -5.984 -22.838  41.737  1.00  8.95           C  
ATOM    500  CD  ARG A  73      -6.304 -22.199  43.093  1.00  8.78           C  
ATOM    501  NE  ARG A  73      -5.472 -22.780  44.151  1.00  8.09           N  
ATOM    502  CZ  ARG A  73      -5.863 -23.852  44.795  1.00  8.20           C  
ATOM    503  NH1 ARG A  73      -7.085 -24.365  44.536  1.00  7.88           N  
ATOM    504  NH2 ARG A  73      -5.104 -24.375  45.731  1.00  8.06           N  
ATOM    505  C   ARG A  73      -7.600 -22.682  38.194  1.00 12.12           C  
ATOM    506  O   ARG A  73      -8.376 -23.625  38.091  1.00 11.68           O  
ATOM    507  N   SER A  74      -7.767 -21.520  37.542  1.00 11.75           N  
ATOM    508  CA  SER A  74      -8.819 -21.299  36.562  1.00 10.84           C  
ATOM    509  CB  SER A  74      -9.927 -20.441  37.223  1.00 11.48           C  
ATOM    510  OG  SER A  74     -10.919 -20.055  36.245  1.00 11.64           O  
ATOM    511  C   SER A  74      -8.253 -20.528  35.358  1.00 10.69           C  
ATOM    512  O   SER A  74      -8.274 -19.277  35.320  1.00 10.35           O  
ATOM    513  N   PRO A  75      -7.682 -21.252  34.389  1.00 10.44           N  
ATOM    514  CA  PRO A  75      -7.191 -20.605  33.153  1.00 10.65           C  
ATOM    515  CB  PRO A  75      -6.748 -21.820  32.274  1.00 10.20           C  
ATOM    516  CG  PRO A  75      -6.509 -22.942  33.253  1.00  9.61           C  
ATOM    517  CD  PRO A  75      -7.408 -22.720  34.429  1.00 10.07           C  
ATOM    518  C   PRO A  75      -8.304 -19.858  32.407  1.00 12.10           C  
ATOM    519  O   PRO A  75      -8.038 -18.874  31.752  1.00 12.44           O  
ATOM    520  N   HIS A  76      -9.556 -20.306  32.453  1.00 12.53           N  
ATOM    521  CA  HIS A  76     -10.569 -19.579  31.678  1.00 13.32           C  
ATOM    522  CB  HIS A  76     -11.780 -20.460  31.433  1.00 14.82           C  
ATOM    523  CG  HIS A  76     -11.464 -21.719  30.672  1.00 18.28           C  
ATOM    524  ND1 HIS A  76     -10.553 -21.756  29.622  1.00 19.52           N  
ATOM    525  CE1 HIS A  76     -10.470 -22.990  29.155  1.00 19.09           C  
ATOM    526  NE2 HIS A  76     -11.330 -23.741  29.822  1.00 19.65           N  
ATOM    527  CD2 HIS A  76     -11.968 -22.975  30.777  1.00 17.23           C  
ATOM    528  C   HIS A  76     -11.021 -18.285  32.361  1.00 14.36           C  
ATOM    529  O   HIS A  76     -11.324 -17.271  31.659  1.00 14.47           O  
ATOM    530  N   SER A  77     -11.042 -18.308  33.710  1.00 12.46           N  
ATOM    531  CA  SER A  77     -11.654 -17.237  34.479  1.00 12.05           C  
ATOM    532  CB  SER A  77     -13.022 -17.731  35.002  1.00 11.58           C  
ATOM    533  OG  SER A  77     -13.943 -18.086  33.936  1.00 10.34           O  
ATOM    534  C   SER A  77     -10.871 -16.625  35.672  1.00 12.28           C  
ATOM    535  O   SER A  77     -11.392 -15.743  36.323  1.00 13.15           O  
ATOM    536  N   GLY A  78      -9.658 -17.088  35.979  1.00 11.72           N  
ATOM    537  CA  GLY A  78      -9.005 -16.729  37.197  1.00 11.52           C  
ATOM    538  C   GLY A  78      -8.681 -15.250  37.310  1.00 12.66           C  
ATOM    539  O   GLY A  78      -8.837 -14.651  38.395  1.00 13.27           O  
ATOM    540  N   ASP A  79      -8.229 -14.626  36.219  1.00 13.72           N  
ATOM    541  CA  ASP A  79      -7.870 -13.218  36.271  1.00 12.91           C  
ATOM    542  CB  ASP A  79      -7.159 -12.794  35.004  1.00 13.84           C  
ATOM    543  CG  ASP A  79      -7.936 -13.097  33.747  1.00 14.72           C  
ATOM    544  OD1 ASP A  79      -9.040 -13.684  33.798  1.00 17.30           O  
ATOM    545  OD2 ASP A  79      -7.413 -12.781  32.674  1.00 14.13           O  
ATOM    546  C   ASP A  79      -9.075 -12.391  36.593  1.00 14.04           C  
ATOM    547  O   ASP A  79      -9.058 -11.419  37.373  1.00 14.89           O  
ATOM    548  N   GLU A  80     -10.162 -12.852  36.039  1.00 14.40           N  
ATOM    549  CA  GLU A  80     -11.419 -12.261  36.214  1.00 16.25           C  
ATOM    550  CB  GLU A  80     -12.366 -12.949  35.198  1.00 19.32           C  
ATOM    551  CG  GLU A  80     -13.235 -11.978  34.551  1.00 24.24           C  
ATOM    552  CD  GLU A  80     -14.108 -11.491  35.657  1.00 31.47           C  
ATOM    553  OE1 GLU A  80     -14.356 -12.441  36.448  1.00 29.99           O  
ATOM    554  OE2 GLU A  80     -14.441 -10.244  35.779  1.00 33.15           O  
ATOM    555  C   GLU A  80     -11.882 -12.438  37.681  1.00 15.52           C  
ATOM    556  O   GLU A  80     -12.357 -11.488  38.306  1.00 17.90           O  
ATOM    557  N   LEU A  81     -11.746 -13.622  38.246  1.00 13.50           N  
ATOM    558  CA  LEU A  81     -12.144 -13.820  39.646  1.00 12.71           C  
ATOM    559  CB  LEU A  81     -12.063 -15.311  40.005  1.00 11.94           C  
ATOM    560  CG  LEU A  81     -13.045 -16.237  39.255  1.00 12.01           C  
ATOM    561  CD1 LEU A  81     -12.688 -17.691  39.573  1.00 10.85           C  
ATOM    562  CD2 LEU A  81     -14.523 -15.972  39.614  1.00 11.12           C  
ATOM    563  C   LEU A  81     -11.317 -12.993  40.607  1.00 11.96           C  
ATOM    564  O   LEU A  81     -11.833 -12.373  41.543  1.00 13.15           O  
ATOM    565  N   TYR A  82     -10.021 -12.965  40.384  1.00 12.05           N  
ATOM    566  CA  TYR A  82      -9.092 -12.107  41.207  1.00 11.63           C  
ATOM    567  CB  TYR A  82      -7.645 -12.156  40.703  1.00 10.69           C  
ATOM    568  CG  TYR A  82      -6.653 -11.423  41.598  1.00 10.82           C  
ATOM    569  CD1 TYR A  82      -6.032 -12.076  42.653  1.00 10.57           C  
ATOM    570  CE1 TYR A  82      -5.080 -11.427  43.438  1.00 11.73           C  
ATOM    571  CZ  TYR A  82      -4.742 -10.094  43.156  1.00 12.11           C  
ATOM    572  OH  TYR A  82      -3.811  -9.476  43.935  1.00 13.26           O  
ATOM    573  CE2 TYR A  82      -5.341  -9.416  42.112  1.00 11.19           C  
ATOM    574  CD2 TYR A  82      -6.293 -10.089  41.341  1.00 11.67           C  
ATOM    575  C   TYR A  82      -9.494 -10.639  41.255  1.00 11.48           C  
ATOM    576  O   TYR A  82      -9.474 -10.030  42.332  1.00 13.01           O  
ATOM    577  N   GLU A  83      -9.849 -10.089  40.104  1.00 11.29           N  
ATOM    578  CA  GLU A  83     -10.197  -8.672  39.998  1.00 12.04           C  
ATOM    579  CB  GLU A  83     -10.183  -8.228  38.566  1.00 11.99           C  
ATOM    580  CG  GLU A  83      -8.774  -8.134  38.004  1.00 12.26           C  
ATOM    581  CD  GLU A  83      -7.940  -7.106  38.760  1.00 12.82           C  
ATOM    582  OE1 GLU A  83      -8.439  -6.003  39.133  1.00 12.37           O  
ATOM    583  OE2 GLU A  83      -6.759  -7.414  38.987  1.00 14.43           O  
ATOM    584  C   GLU A  83     -11.559  -8.410  40.555  1.00 12.37           C  
ATOM    585  O   GLU A  83     -11.788  -7.367  41.092  1.00 12.21           O  
ATOM    586  N   LEU A  84     -12.461  -9.367  40.426  1.00 13.89           N  
ATOM    587  CA  LEU A  84     -13.767  -9.309  41.102  1.00 15.17           C  
ATOM    588  CB  LEU A  84     -14.609 -10.529  40.749  1.00 15.51           C  
ATOM    589  CG  LEU A  84     -15.809 -10.927  41.591  1.00 16.71           C  
ATOM    590  CD1 LEU A  84     -16.759  -9.765  41.653  1.00 18.04           C  
ATOM    591  CD2 LEU A  84     -16.545 -12.159  41.006  1.00 16.52           C  
ATOM    592  C   LEU A  84     -13.519  -9.243  42.613  1.00 15.03           C  
ATOM    593  O   LEU A  84     -14.044  -8.353  43.277  1.00 15.18           O  
ATOM    594  N   LEU A  85     -12.671 -10.129  43.131  1.00 14.76           N  
ATOM    595  CA  LEU A  85     -12.245 -10.039  44.525  1.00 15.20           C  
ATOM    596  CB  LEU A  85     -11.254 -11.188  44.875  1.00 15.68           C  
ATOM    597  CG  LEU A  85     -10.840 -11.337  46.353  1.00 14.65           C  
ATOM    598  CD1 LEU A  85     -12.071 -11.656  47.187  1.00 14.91           C  
ATOM    599  CD2 LEU A  85      -9.759 -12.384  46.589  1.00 15.58           C  
ATOM    600  C   LEU A  85     -11.632  -8.668  44.920  1.00 15.18           C  
ATOM    601  O   LEU A  85     -12.029  -8.098  45.932  1.00 16.05           O  
ATOM    602  N   GLN A  86     -10.712  -8.108  44.139  1.00 15.35           N  
ATOM    603  CA  GLN A  86     -10.174  -6.764  44.528  1.00 15.78           C  
ATOM    604  CB  GLN A  86      -9.014  -6.252  43.632  1.00 15.46           C  
ATOM    605  CG  GLN A  86      -7.975  -7.351  43.345  1.00 16.88           C  
ATOM    606  CD  GLN A  86      -7.631  -8.173  44.570  1.00 17.72           C  
ATOM    607  OE1 GLN A  86      -7.128  -7.617  45.525  1.00 19.09           O  
ATOM    608  NE2 GLN A  86      -7.950  -9.517  44.575  1.00 18.22           N  
ATOM    609  C   GLN A  86     -11.275  -5.764  44.570  1.00 16.49           C  
ATOM    610  O   GLN A  86     -11.257  -4.898  45.415  1.00 16.59           O  
ATOM    611  N   HIS A  87     -12.265  -5.887  43.679  1.00 18.38           N  
ATOM    612  CA  HIS A  87     -13.377  -4.928  43.656  1.00 20.31           C  
ATOM    613  CB  HIS A  87     -14.221  -5.127  42.404  1.00 23.07           C  
ATOM    614  CG  HIS A  87     -15.466  -4.280  42.362  1.00 31.53           C  
ATOM    615  ND1 HIS A  87     -15.532  -3.072  41.687  1.00 34.40           N  
ATOM    616  CE1 HIS A  87     -16.751  -2.568  41.810  1.00 33.85           C  
ATOM    617  NE2 HIS A  87     -17.481  -3.405  42.530  1.00 37.21           N  
ATOM    618  CD2 HIS A  87     -16.706  -4.487  42.883  1.00 33.43           C  
ATOM    619  C   HIS A  87     -14.200  -5.034  44.951  1.00 20.07           C  
ATOM    620  O   HIS A  87     -14.525  -4.031  45.595  1.00 17.46           O  
ATOM    621  N   ILE A  88     -14.480  -6.275  45.351  1.00 20.68           N  
ATOM    622  CA  ILE A  88     -15.159  -6.564  46.587  1.00 20.96           C  
ATOM    623  CB  ILE A  88     -15.383  -8.107  46.718  1.00 22.39           C  
ATOM    624  CG1 ILE A  88     -16.528  -8.568  45.787  1.00 20.50           C  
ATOM    625  CD1 ILE A  88     -16.652 -10.073  45.613  1.00 21.82           C  
ATOM    626  CG2 ILE A  88     -15.655  -8.512  48.163  1.00 19.95           C  
ATOM    627  C   ILE A  88     -14.363  -5.997  47.766  1.00 22.65           C  
ATOM    628  O   ILE A  88     -14.912  -5.382  48.629  1.00 24.00           O  
ATOM    629  N   LEU A  89     -13.051  -6.151  47.791  1.00 23.52           N  
ATOM    630  CA  LEU A  89     -12.274  -5.560  48.891  1.00 24.46           C  
ATOM    631  CB  LEU A  89     -10.825  -6.094  48.932  1.00 21.22           C  
ATOM    632  CG  LEU A  89     -10.624  -7.604  49.010  1.00 18.64           C  
ATOM    633  CD1 LEU A  89      -9.274  -7.880  48.466  1.00 17.79           C  
ATOM    634  CD2 LEU A  89     -10.678  -8.100  50.448  1.00 18.39           C  
ATOM    635  C   LEU A  89     -12.203  -4.038  48.896  1.00 28.33           C  
ATOM    636  O   LEU A  89     -11.922  -3.475  49.950  1.00 32.69           O  
ATOM    637  N   LYS A  90     -12.391  -3.360  47.762  1.00 31.50           N  
ATOM    638  CA  LYS A  90     -12.106  -1.899  47.713  1.00 34.94           C  
ATOM    639  CB  LYS A  90     -11.827  -1.372  46.294  1.00 30.82           C  
ATOM    640  C   LYS A  90     -13.097  -1.028  48.545  1.00 40.61           C  
ATOM    641  O   LYS A  90     -12.767   0.113  48.919  1.00 44.50           O  
ATOM    642  N   GLN A  91     -14.277  -1.581  48.860  1.00 45.95           N  
ATOM    643  CA  GLN A  91     -15.061  -1.197  50.079  1.00 51.75           C  
ATOM    644  CB  GLN A  91     -16.377  -0.499  49.724  1.00 49.08           C  
ATOM    645  CG  GLN A  91     -17.547  -1.438  49.433  1.00 52.19           C  
ATOM    646  CD  GLN A  91     -17.283  -2.396  48.265  1.00 51.11           C  
ATOM    647  OE1 GLN A  91     -16.145  -2.618  47.882  1.00 54.38           O  
ATOM    648  NE2 GLN A  91     -18.341  -2.964  47.701  1.00 46.78           N  
ATOM    649  C   GLN A  91     -15.362  -2.437  50.965  1.00 52.14           C  
ATOM    650  O   GLN A  91     -15.203  -2.410  52.192  1.00 49.82           O  
ATOM    651  N   ILE B  16      -1.991 -12.962  61.607  1.00 47.15           N  
ATOM    652  CA  ILE B  16      -1.631 -14.404  61.629  1.00 43.61           C  
ATOM    653  CB  ILE B  16      -0.929 -14.817  60.305  1.00 42.44           C  
ATOM    654  CG1 ILE B  16      -1.996 -15.118  59.240  1.00 47.03           C  
ATOM    655  CD1 ILE B  16      -1.457 -15.279  57.828  1.00 44.58           C  
ATOM    656  CG2 ILE B  16      -0.075 -16.061  60.467  1.00 38.44           C  
ATOM    657  C   ILE B  16      -0.788 -14.671  62.874  1.00 43.55           C  
ATOM    658  O   ILE B  16       0.297 -14.124  63.005  1.00 49.72           O  
ATOM    659  N   ARG B  17      -1.316 -15.467  63.806  1.00 40.80           N  
ATOM    660  CA  ARG B  17      -0.603 -15.875  65.029  1.00 39.91           C  
ATOM    661  CB  ARG B  17      -1.236 -15.289  66.322  1.00 40.31           C  
ATOM    662  C   ARG B  17      -0.614 -17.393  65.057  1.00 37.44           C  
ATOM    663  O   ARG B  17      -1.651 -18.011  64.951  1.00 41.93           O  
ATOM    664  N   LEU B  18       0.562 -17.981  65.174  1.00 35.57           N  
ATOM    665  CA  LEU B  18       0.753 -19.412  65.075  1.00 29.23           C  
ATOM    666  CB  LEU B  18       2.103 -19.637  64.393  1.00 26.01           C  
ATOM    667  CG  LEU B  18       2.304 -19.106  62.996  1.00 24.58           C  
ATOM    668  CD1 LEU B  18       3.763 -18.894  62.681  1.00 22.89           C  
ATOM    669  CD2 LEU B  18       1.714 -20.084  62.001  1.00 24.23           C  
ATOM    670  C   LEU B  18       0.786 -20.075  66.473  1.00 27.68           C  
ATOM    671  O   LEU B  18       1.139 -19.430  67.449  1.00 27.54           O  
ATOM    672  N   PRO B  19       0.510 -21.393  66.540  1.00 26.21           N  
ATOM    673  CA  PRO B  19       0.723 -22.190  67.733  1.00 26.93           C  
ATOM    674  CB  PRO B  19       0.630 -23.649  67.242  1.00 26.54           C  
ATOM    675  CG  PRO B  19      -0.087 -23.592  65.960  1.00 26.83           C  
ATOM    676  CD  PRO B  19       0.146 -22.228  65.378  1.00 27.84           C  
ATOM    677  C   PRO B  19       2.125 -21.963  68.307  1.00 31.44           C  
ATOM    678  O   PRO B  19       3.139 -21.849  67.583  1.00 31.01           O  
ATOM    679  N   ALA B  20       2.152 -21.978  69.626  1.00 29.92           N  
ATOM    680  CA  ALA B  20       3.242 -21.503  70.412  1.00 28.86           C  
ATOM    681  CB  ALA B  20       3.009 -21.931  71.848  1.00 28.23           C  
ATOM    682  C   ALA B  20       4.594 -21.956  69.925  1.00 28.61           C  
ATOM    683  O   ALA B  20       5.491 -21.135  69.770  1.00 29.54           O  
ATOM    684  N   HIS B  21       4.728 -23.246  69.635  1.00 29.08           N  
ATOM    685  CA  HIS B  21       6.026 -23.763  69.224  1.00 30.46           C  
ATOM    686  CB  HIS B  21       6.103 -25.303  69.379  1.00 32.92           C  
ATOM    687  CG  HIS B  21       7.430 -25.767  69.928  1.00 33.99           C  
ATOM    688  ND1 HIS B  21       8.522 -26.027  69.123  1.00 32.91           N  
ATOM    689  CE1 HIS B  21       9.542 -26.395  69.885  1.00 36.23           C  
ATOM    690  NE2 HIS B  21       9.171 -26.332  71.151  1.00 31.06           N  
ATOM    691  CD2 HIS B  21       7.860 -25.925  71.204  1.00 32.45           C  
ATOM    692  C   HIS B  21       6.531 -23.231  67.854  1.00 29.24           C  
ATOM    693  O   HIS B  21       7.738 -23.275  67.560  1.00 28.97           O  
ATOM    694  N   LEU B  22       5.606 -22.667  67.064  1.00 27.22           N  
ATOM    695  CA  LEU B  22       5.894 -22.092  65.733  1.00 24.87           C  
ATOM    696  CB  LEU B  22       4.758 -22.407  64.773  1.00 24.01           C  
ATOM    697  CG  LEU B  22       4.245 -23.841  64.765  1.00 23.99           C  
ATOM    698  CD1 LEU B  22       3.117 -23.984  63.762  1.00 21.02           C  
ATOM    699  CD2 LEU B  22       5.352 -24.862  64.535  1.00 24.04           C  
ATOM    700  C   LEU B  22       6.189 -20.583  65.634  1.00 23.55           C  
ATOM    701  O   LEU B  22       6.379 -20.066  64.518  1.00 22.55           O  
ATOM    702  N   ARG B  23       6.222 -19.881  66.759  1.00 23.15           N  
ATOM    703  CA  ARG B  23       6.634 -18.474  66.752  1.00 26.44           C  
ATOM    704  CB  ARG B  23       6.346 -17.845  68.109  1.00 28.55           C  
ATOM    705  CG  ARG B  23       4.890 -17.616  68.351  1.00 33.91           C  
ATOM    706  CD  ARG B  23       4.548 -18.188  69.708  1.00 39.72           C  
ATOM    707  NE  ARG B  23       3.223 -18.811  69.637  1.00 45.79           N  
ATOM    708  CZ  ARG B  23       2.138 -18.358  70.255  1.00 43.44           C  
ATOM    709  NH1 ARG B  23       2.217 -17.269  71.015  1.00 42.17           N  
ATOM    710  NH2 ARG B  23       0.985 -19.009  70.119  1.00 43.41           N  
ATOM    711  C   ARG B  23       8.110 -18.184  66.410  1.00 24.65           C  
ATOM    712  O   ARG B  23       8.569 -17.064  66.563  1.00 27.40           O  
ATOM    713  N   LEU B  24       8.872 -19.176  65.993  1.00 23.30           N  
ATOM    714  CA  LEU B  24      10.267 -18.930  65.660  1.00 20.52           C  
ATOM    715  CB  LEU B  24      11.060 -20.195  65.885  1.00 22.24           C  
ATOM    716  CG  LEU B  24      11.327 -20.583  67.288  1.00 23.02           C  
ATOM    717  CD1 LEU B  24      12.091 -21.906  67.222  1.00 24.30           C  
ATOM    718  CD2 LEU B  24      12.121 -19.447  67.911  1.00 23.11           C  
ATOM    719  C   LEU B  24      10.303 -18.651  64.181  1.00 17.54           C  
ATOM    720  O   LEU B  24       9.444 -19.146  63.472  1.00 14.07           O  
ATOM    721  N   GLN B  25      11.302 -17.892  63.727  1.00 16.51           N  
ATOM    722  CA  GLN B  25      11.656 -17.848  62.330  1.00 16.97           C  
ATOM    723  CB  GLN B  25      13.046 -17.255  62.163  1.00 18.33           C  
ATOM    724  CG  GLN B  25      13.157 -15.737  62.365  1.00 19.60           C  
ATOM    725  CD  GLN B  25      14.630 -15.305  62.228  1.00 23.61           C  
ATOM    726  OE1 GLN B  25      15.249 -15.496  61.178  1.00 27.97           O  
ATOM    727  NE2 GLN B  25      15.215 -14.786  63.303  1.00 23.34           N  
ATOM    728  C   GLN B  25      11.624 -19.293  61.779  1.00 16.26           C  
ATOM    729  O   GLN B  25      12.062 -20.235  62.439  1.00 14.80           O  
ATOM    730  N   PRO B  26      11.048 -19.468  60.585  1.00 16.10           N  
ATOM    731  CA  PRO B  26      10.882 -20.834  60.049  1.00 15.73           C  
ATOM    732  CB  PRO B  26      10.161 -20.614  58.692  1.00 14.58           C  
ATOM    733  CG  PRO B  26       9.379 -19.362  58.932  1.00 14.98           C  
ATOM    734  CD  PRO B  26      10.199 -18.486  59.871  1.00 16.07           C  
ATOM    735  C   PRO B  26      12.197 -21.541  59.818  1.00 14.55           C  
ATOM    736  O   PRO B  26      12.199 -22.725  59.850  1.00 15.15           O  
ATOM    737  N   ILE B  27      13.286 -20.816  59.577  1.00 14.65           N  
ATOM    738  CA  ILE B  27      14.643 -21.400  59.534  1.00 14.55           C  
ATOM    739  CB  ILE B  27      15.740 -20.320  59.394  1.00 14.16           C  
ATOM    740  CG1 ILE B  27      17.008 -20.868  58.790  1.00 14.98           C  
ATOM    741  CD1 ILE B  27      16.922 -20.796  57.271  1.00 15.87           C  
ATOM    742  CG2 ILE B  27      16.143 -19.739  60.683  1.00 14.44           C  
ATOM    743  C   ILE B  27      14.902 -22.320  60.724  1.00 13.66           C  
ATOM    744  O   ILE B  27      15.553 -23.340  60.559  1.00 14.51           O  
ATOM    745  N   TYR B  28      14.285 -22.045  61.874  1.00 12.74           N  
ATOM    746  CA  TYR B  28      14.453 -22.921  63.015  1.00 13.23           C  
ATOM    747  CB  TYR B  28      14.581 -22.130  64.300  1.00 13.44           C  
ATOM    748  CG  TYR B  28      15.672 -21.146  64.186  1.00 14.48           C  
ATOM    749  CD1 TYR B  28      15.413 -19.784  64.287  1.00 15.43           C  
ATOM    750  CE1 TYR B  28      16.433 -18.845  64.138  1.00 17.06           C  
ATOM    751  CZ  TYR B  28      17.718 -19.289  63.890  1.00 17.58           C  
ATOM    752  OH  TYR B  28      18.706 -18.374  63.745  1.00 19.51           O  
ATOM    753  CE2 TYR B  28      18.014 -20.634  63.790  1.00 16.31           C  
ATOM    754  CD2 TYR B  28      16.976 -21.563  63.916  1.00 15.74           C  
ATOM    755  C   TYR B  28      13.421 -23.990  63.255  1.00 13.27           C  
ATOM    756  O   TYR B  28      13.482 -24.628  64.271  1.00 11.74           O  
ATOM    757  N   TRP B  29      12.417 -24.127  62.406  1.00 13.47           N  
ATOM    758  CA  TRP B  29      11.432 -25.155  62.723  1.00 14.63           C  
ATOM    759  CB  TRP B  29      10.225 -25.081  61.786  1.00 15.09           C  
ATOM    760  CG  TRP B  29       9.393 -23.825  61.905  1.00 16.22           C  
ATOM    761  CD1 TRP B  29       9.477 -22.870  62.880  1.00 15.82           C  
ATOM    762  NE1 TRP B  29       8.535 -21.935  62.673  1.00 17.17           N  
ATOM    763  CE2 TRP B  29       7.797 -22.238  61.546  1.00 16.22           C  
ATOM    764  CD2 TRP B  29       8.290 -23.444  61.051  1.00 16.20           C  
ATOM    765  CE3 TRP B  29       7.706 -24.001  59.891  1.00 15.60           C  
ATOM    766  CZ3 TRP B  29       6.646 -23.304  59.266  1.00 16.27           C  
ATOM    767  CH2 TRP B  29       6.158 -22.078  59.808  1.00 15.76           C  
ATOM    768  CZ2 TRP B  29       6.712 -21.540  60.933  1.00 15.87           C  
ATOM    769  C   TRP B  29      12.047 -26.520  62.522  1.00 13.72           C  
ATOM    770  O   TRP B  29      12.650 -26.770  61.511  1.00 13.94           O  
ATOM    771  N   SER B  30      11.864 -27.406  63.483  1.00 13.50           N  
ATOM    772  CA  SER B  30      12.134 -28.812  63.277  1.00 13.05           C  
ATOM    773  CB  SER B  30      11.993 -29.504  64.618  1.00 12.24           C  
ATOM    774  OG  SER B  30      10.633 -29.506  64.988  1.00 12.23           O  
ATOM    775  C   SER B  30      11.131 -29.454  62.302  1.00 13.48           C  
ATOM    776  O   SER B  30      10.095 -28.889  61.937  1.00 14.62           O  
ATOM    777  N   ARG B  31      11.457 -30.651  61.880  1.00 14.67           N  
ATOM    778  CA  ARG B  31      10.556 -31.501  61.137  1.00 15.47           C  
ATOM    779  CB  ARG B  31      11.182 -32.877  61.028  1.00 15.30           C  
ATOM    780  CG  ARG B  31      10.443 -33.732  60.037  1.00 15.56           C  
ATOM    781  CD  ARG B  31      11.330 -34.864  59.647  1.00 15.68           C  
ATOM    782  NE  ARG B  31      10.546 -35.998  59.179  1.00 15.58           N  
ATOM    783  CZ  ARG B  31      11.082 -37.130  58.739  1.00 15.18           C  
ATOM    784  NH1 ARG B  31      12.403 -37.248  58.654  1.00 14.42           N  
ATOM    785  NH2 ARG B  31      10.291 -38.126  58.358  1.00 15.78           N  
ATOM    786  C   ARG B  31       9.193 -31.664  61.830  1.00 16.87           C  
ATOM    787  O   ARG B  31       8.145 -31.606  61.167  1.00 16.92           O  
ATOM    788  N   ASP B  32       9.197 -31.874  63.150  1.00 17.10           N  
ATOM    789  CA  ASP B  32       7.941 -32.000  63.874  1.00 17.41           C  
ATOM    790  CB  ASP B  32       8.167 -32.365  65.354  1.00 20.55           C  
ATOM    791  CG  ASP B  32       8.527 -33.866  65.586  1.00 24.79           C  
ATOM    792  OD1 ASP B  32       8.836 -34.624  64.629  1.00 25.96           O  
ATOM    793  OD2 ASP B  32       8.543 -34.311  66.775  1.00 30.11           O  
ATOM    794  C   ASP B  32       7.143 -30.670  63.720  1.00 16.68           C  
ATOM    795  O   ASP B  32       5.962 -30.731  63.435  1.00 14.79           O  
ATOM    796  N   ASP B  33       7.809 -29.503  63.875  1.00 15.47           N  
ATOM    797  CA  ASP B  33       7.190 -28.186  63.701  1.00 14.83           C  
ATOM    798  CB  ASP B  33       8.237 -27.068  63.825  1.00 14.62           C  
ATOM    799  CG  ASP B  33       8.779 -26.915  65.291  1.00 15.01           C  
ATOM    800  OD1 ASP B  33       8.062 -27.338  66.221  1.00 14.29           O  
ATOM    801  OD2 ASP B  33       9.888 -26.358  65.530  1.00 14.17           O  
ATOM    802  C   ASP B  33       6.481 -28.082  62.352  1.00 15.64           C  
ATOM    803  O   ASP B  33       5.306 -27.686  62.280  1.00 15.98           O  
ATOM    804  N   VAL B  34       7.201 -28.429  61.279  1.00 15.14           N  
ATOM    805  CA  VAL B  34       6.672 -28.328  59.923  1.00 13.67           C  
ATOM    806  CB  VAL B  34       7.686 -28.846  58.864  1.00 12.96           C  
ATOM    807  CG1 VAL B  34       6.988 -29.068  57.515  1.00 12.51           C  
ATOM    808  CG2 VAL B  34       8.868 -27.867  58.746  1.00 11.88           C  
ATOM    809  C   VAL B  34       5.330 -29.075  59.874  1.00 14.10           C  
ATOM    810  O   VAL B  34       4.339 -28.542  59.431  1.00 13.92           O  
ATOM    811  N   ALA B  35       5.312 -30.281  60.414  1.00 14.65           N  
ATOM    812  CA  ALA B  35       4.131 -31.110  60.460  1.00 14.60           C  
ATOM    813  CB  ALA B  35       4.490 -32.470  61.035  1.00 13.92           C  
ATOM    814  C   ALA B  35       3.015 -30.477  61.290  1.00 15.07           C  
ATOM    815  O   ALA B  35       1.849 -30.562  60.895  1.00 14.37           O  
ATOM    816  N   GLN B  36       3.353 -29.895  62.444  1.00 16.00           N  
ATOM    817  CA  GLN B  36       2.372 -29.104  63.203  1.00 17.52           C  
ATOM    818  CB  GLN B  36       2.817 -28.759  64.612  1.00 19.69           C  
ATOM    819  CG  GLN B  36       2.903 -29.988  65.541  1.00 25.97           C  
ATOM    820  CD  GLN B  36       1.719 -31.009  65.436  1.00 32.44           C  
ATOM    821  OE1 GLN B  36       0.581 -30.763  65.939  1.00 33.94           O  
ATOM    822  NE2 GLN B  36       2.001 -32.187  64.838  1.00 30.35           N  
ATOM    823  C   GLN B  36       1.969 -27.851  62.451  1.00 15.61           C  
ATOM    824  O   GLN B  36       0.858 -27.437  62.582  1.00 14.85           O  
ATOM    825  N   TRP B  37       2.841 -27.294  61.615  1.00 14.27           N  
ATOM    826  CA  TRP B  37       2.460 -26.153  60.833  1.00 13.65           C  
ATOM    827  CB  TRP B  37       3.653 -25.636  60.113  1.00 12.78           C  
ATOM    828  CG  TRP B  37       3.361 -24.492  59.144  1.00 13.59           C  
ATOM    829  CD1 TRP B  37       2.898 -23.202  59.443  1.00 13.82           C  
ATOM    830  NE1 TRP B  37       2.840 -22.449  58.278  1.00 13.90           N  
ATOM    831  CE2 TRP B  37       3.276 -23.210  57.229  1.00 12.99           C  
ATOM    832  CD2 TRP B  37       3.571 -24.518  57.723  1.00 12.46           C  
ATOM    833  CE3 TRP B  37       4.025 -25.512  56.827  1.00 11.46           C  
ATOM    834  CZ3 TRP B  37       4.154 -25.207  55.510  1.00 11.16           C  
ATOM    835  CH2 TRP B  37       3.826 -23.903  55.031  1.00 12.73           C  
ATOM    836  CZ2 TRP B  37       3.387 -22.887  55.879  1.00 12.99           C  
ATOM    837  C   TRP B  37       1.379 -26.523  59.821  1.00 14.74           C  
ATOM    838  O   TRP B  37       0.412 -25.725  59.568  1.00 13.68           O  
ATOM    839  N   LEU B  38       1.516 -27.734  59.267  1.00 14.24           N  
ATOM    840  CA  LEU B  38       0.561 -28.213  58.252  1.00 16.19           C  
ATOM    841  CB  LEU B  38       1.007 -29.585  57.689  1.00 16.52           C  
ATOM    842  CG  LEU B  38       2.299 -29.527  56.880  1.00 17.31           C  
ATOM    843  CD1 LEU B  38       2.538 -30.904  56.284  1.00 18.92           C  
ATOM    844  CD2 LEU B  38       2.265 -28.431  55.798  1.00 15.59           C  
ATOM    845  C   LEU B  38      -0.815 -28.427  58.885  1.00 16.93           C  
ATOM    846  O   LEU B  38      -1.860 -28.022  58.326  1.00 17.25           O  
ATOM    847  N   LYS B  39      -0.798 -29.090  60.034  1.00 14.75           N  
ATOM    848  CA  LYS B  39      -2.015 -29.386  60.766  1.00 15.21           C  
ATOM    849  CB  LYS B  39      -1.763 -30.392  61.908  1.00 15.55           C  
ATOM    850  CG  LYS B  39      -2.935 -30.518  62.867  1.00 20.10           C  
ATOM    851  CD  LYS B  39      -3.157 -31.923  63.485  1.00 23.04           C  
ATOM    852  CE  LYS B  39      -2.209 -32.273  64.634  1.00 23.64           C  
ATOM    853  NZ  LYS B  39      -2.901 -32.116  65.966  1.00 27.29           N  
ATOM    854  C   LYS B  39      -2.751 -28.079  61.187  1.00 14.14           C  
ATOM    855  O   LYS B  39      -3.925 -27.948  60.988  1.00 13.87           O  
ATOM    856  N   TRP B  40      -2.043 -27.096  61.712  1.00 13.27           N  
ATOM    857  CA  TRP B  40      -2.629 -25.808  62.002  1.00 11.88           C  
ATOM    858  CB  TRP B  40      -1.544 -24.911  62.571  1.00 11.79           C  
ATOM    859  CG  TRP B  40      -2.013 -23.599  62.835  1.00 12.34           C  
ATOM    860  CD1 TRP B  40      -2.724 -23.180  63.921  1.00 12.26           C  
ATOM    861  NE1 TRP B  40      -2.998 -21.834  63.813  1.00 11.85           N  
ATOM    862  CE2 TRP B  40      -2.475 -21.372  62.640  1.00 11.77           C  
ATOM    863  CD2 TRP B  40      -1.855 -22.461  61.991  1.00 12.43           C  
ATOM    864  CE3 TRP B  40      -1.226 -22.253  60.758  1.00 13.15           C  
ATOM    865  CZ3 TRP B  40      -1.287 -20.955  60.195  1.00 13.77           C  
ATOM    866  CH2 TRP B  40      -1.937 -19.910  60.862  1.00 12.70           C  
ATOM    867  CZ2 TRP B  40      -2.530 -20.110  62.093  1.00 12.93           C  
ATOM    868  C   TRP B  40      -3.216 -25.201  60.717  1.00 12.04           C  
ATOM    869  O   TRP B  40      -4.366 -24.847  60.654  1.00 10.35           O  
ATOM    870  N   ALA B  41      -2.400 -25.140  59.668  1.00 12.50           N  
ATOM    871  CA  ALA B  41      -2.836 -24.527  58.418  1.00 12.77           C  
ATOM    872  CB  ALA B  41      -1.706 -24.557  57.362  1.00 12.12           C  
ATOM    873  C   ALA B  41      -4.130 -25.184  57.856  1.00 13.42           C  
ATOM    874  O   ALA B  41      -4.986 -24.497  57.322  1.00 13.78           O  
ATOM    875  N   GLU B  42      -4.252 -26.504  57.949  1.00 13.20           N  
ATOM    876  CA  GLU B  42      -5.357 -27.171  57.349  1.00 13.32           C  
ATOM    877  CB  GLU B  42      -5.118 -28.656  57.346  1.00 13.34           C  
ATOM    878  CG  GLU B  42      -6.400 -29.422  57.206  1.00 13.77           C  
ATOM    879  CD  GLU B  42      -6.248 -30.923  57.190  1.00 14.82           C  
ATOM    880  OE1 GLU B  42      -5.170 -31.499  56.973  1.00 15.76           O  
ATOM    881  OE2 GLU B  42      -7.263 -31.570  57.386  1.00 16.78           O  
ATOM    882  C   GLU B  42      -6.655 -26.840  58.081  1.00 15.30           C  
ATOM    883  O   GLU B  42      -7.707 -26.701  57.425  1.00 16.50           O  
ATOM    884  N  AASN B  43      -6.575 -26.734  59.415  0.50 15.66           N  
ATOM    885  N  BASN B  43      -6.607 -26.747  59.420  0.50 14.63           N  
ATOM    886  CA AASN B  43      -7.645 -26.211  60.288  0.50 15.01           C  
ATOM    887  CA BASN B  43      -7.726 -26.203  60.223  0.50 13.39           C  
ATOM    888  CB AASN B  43      -7.253 -26.410  61.756  0.50 15.74           C  
ATOM    889  CB BASN B  43      -7.505 -26.403  61.733  0.50 12.57           C  
ATOM    890  CG AASN B  43      -7.259 -27.868  62.170  0.50 17.09           C  
ATOM    891  CG BASN B  43      -8.736 -26.017  62.568  0.50 12.19           C  
ATOM    892  OD1AASN B  43      -8.182 -28.613  61.850  0.50 17.66           O  
ATOM    893  OD1BASN B  43      -9.861 -26.441  62.284  0.50 12.06           O  
ATOM    894  ND2AASN B  43      -6.220 -28.288  62.887  0.50 17.73           N  
ATOM    895  ND2BASN B  43      -8.529 -25.199  63.576  0.50 11.49           N  
ATOM    896  C  AASN B  43      -7.956 -24.722  60.070  0.50 14.63           C  
ATOM    897  C  BASN B  43      -7.971 -24.715  59.941  0.50 13.71           C  
ATOM    898  O  AASN B  43      -9.101 -24.318  59.989  0.50 13.91           O  
ATOM    899  O  BASN B  43      -9.085 -24.312  59.663  0.50 13.19           O  
ATOM    900  N   GLU B  44      -6.924 -23.902  59.976  1.00 14.69           N  
ATOM    901  CA  GLU B  44      -7.106 -22.461  59.888  1.00 15.51           C  
ATOM    902  CB  GLU B  44      -5.754 -21.801  59.931  1.00 17.04           C  
ATOM    903  CG  GLU B  44      -5.819 -20.291  60.010  1.00 20.53           C  
ATOM    904  CD  GLU B  44      -6.456 -19.798  61.302  1.00 23.05           C  
ATOM    905  OE1 GLU B  44      -6.648 -20.582  62.287  1.00 23.08           O  
ATOM    906  OE2 GLU B  44      -6.762 -18.595  61.322  1.00 25.19           O  
ATOM    907  C   GLU B  44      -7.836 -22.088  58.602  1.00 14.95           C  
ATOM    908  O   GLU B  44      -8.636 -21.143  58.543  1.00 13.86           O  
ATOM    909  N   PHE B  45      -7.581 -22.875  57.577  1.00 13.19           N  
ATOM    910  CA  PHE B  45      -7.899 -22.428  56.230  1.00 13.18           C  
ATOM    911  CB  PHE B  45      -6.552 -22.305  55.452  1.00 12.56           C  
ATOM    912  CG  PHE B  45      -5.684 -21.164  55.926  1.00 12.79           C  
ATOM    913  CD1 PHE B  45      -4.464 -21.401  56.597  1.00 12.63           C  
ATOM    914  CE1 PHE B  45      -3.671 -20.328  57.044  1.00 12.37           C  
ATOM    915  CZ  PHE B  45      -4.083 -18.982  56.875  1.00 12.85           C  
ATOM    916  CE2 PHE B  45      -5.340 -18.716  56.280  1.00 13.06           C  
ATOM    917  CD2 PHE B  45      -6.124 -19.802  55.800  1.00 13.25           C  
ATOM    918  C   PHE B  45      -8.936 -23.369  55.544  1.00 12.50           C  
ATOM    919  O   PHE B  45      -9.265 -23.166  54.373  1.00 12.08           O  
ATOM    920  N   SER B  46      -9.474 -24.373  56.289  1.00 12.18           N  
ATOM    921  CA  SER B  46     -10.378 -25.396  55.730  1.00 10.49           C  
ATOM    922  CB  SER B  46     -11.656 -24.725  55.348  1.00 10.60           C  
ATOM    923  OG  SER B  46     -12.161 -24.077  56.488  1.00 11.90           O  
ATOM    924  C   SER B  46      -9.840 -26.081  54.462  1.00 11.12           C  
ATOM    925  O   SER B  46     -10.576 -26.271  53.488  1.00 10.91           O  
ATOM    926  N   LEU B  47      -8.570 -26.455  54.445  1.00 11.40           N  
ATOM    927  CA  LEU B  47      -8.001 -27.084  53.240  1.00 12.14           C  
ATOM    928  CB  LEU B  47      -6.485 -27.037  53.323  1.00 11.56           C  
ATOM    929  CG  LEU B  47      -5.957 -25.585  53.449  1.00 11.92           C  
ATOM    930  CD1 LEU B  47      -4.479 -25.568  53.644  1.00  9.97           C  
ATOM    931  CD2 LEU B  47      -6.403 -24.709  52.271  1.00 11.39           C  
ATOM    932  C   LEU B  47      -8.505 -28.532  53.197  1.00 12.53           C  
ATOM    933  O   LEU B  47      -9.028 -28.987  54.175  1.00 11.28           O  
ATOM    934  N   ARG B  48      -8.365 -29.211  52.073  1.00 12.97           N  
ATOM    935  CA  ARG B  48      -8.376 -30.658  52.013  1.00 13.90           C  
ATOM    936  CB  ARG B  48      -8.087 -31.111  50.580  1.00 16.84           C  
ATOM    937  CG  ARG B  48      -9.103 -30.605  49.554  1.00 21.16           C  
ATOM    938  CD  ARG B  48     -10.419 -31.320  49.580  1.00 26.27           C  
ATOM    939  NE  ARG B  48     -10.288 -32.670  49.058  1.00 36.46           N  
ATOM    940  CZ  ARG B  48     -10.388 -33.009  47.768  1.00 42.89           C  
ATOM    941  NH1 ARG B  48     -10.612 -32.086  46.827  1.00 40.64           N  
ATOM    942  NH2 ARG B  48     -10.249 -34.289  47.407  1.00 43.40           N  
ATOM    943  C   ARG B  48      -7.297 -31.233  52.918  1.00 13.60           C  
ATOM    944  O   ARG B  48      -6.317 -30.562  53.189  1.00 12.60           O  
ATOM    945  N   PRO B  49      -7.476 -32.505  53.362  1.00 13.40           N  
ATOM    946  CA  PRO B  49      -6.611 -33.182  54.328  1.00 13.14           C  
ATOM    947  CB  PRO B  49      -7.212 -34.572  54.368  1.00 13.18           C  
ATOM    948  CG  PRO B  49      -8.702 -34.261  54.217  1.00 13.10           C  
ATOM    949  CD  PRO B  49      -8.666 -33.332  53.049  1.00 12.91           C  
ATOM    950  C   PRO B  49      -5.163 -33.232  53.881  1.00 13.20           C  
ATOM    951  O   PRO B  49      -4.878 -33.640  52.785  1.00 12.64           O  
ATOM    952  N   ILE B  50      -4.274 -32.713  54.690  1.00 12.90           N  
ATOM    953  CA  ILE B  50      -2.893 -32.709  54.318  1.00 14.05           C  
ATOM    954  CB  ILE B  50      -2.164 -31.462  54.792  1.00 12.74           C  
ATOM    955  CG1 ILE B  50      -2.796 -30.204  54.174  1.00 12.29           C  
ATOM    956  CD1 ILE B  50      -2.176 -28.988  54.819  1.00 11.91           C  
ATOM    957  CG2 ILE B  50      -0.695 -31.560  54.445  1.00 12.44           C  
ATOM    958  C   ILE B  50      -2.291 -33.929  55.008  1.00 15.54           C  
ATOM    959  O   ILE B  50      -2.319 -34.022  56.220  1.00 14.23           O  
ATOM    960  N   ASP B  51      -1.803 -34.878  54.231  1.00 18.16           N  
ATOM    961  CA  ASP B  51      -1.296 -36.114  54.815  1.00 24.66           C  
ATOM    962  CB  ASP B  51      -1.045 -37.126  53.698  1.00 30.35           C  
ATOM    963  CG  ASP B  51      -0.546 -38.421  54.207  1.00 46.48           C  
ATOM    964  OD1 ASP B  51      -0.396 -38.561  55.434  1.00 58.17           O  
ATOM    965  OD2 ASP B  51      -0.332 -39.342  53.404  1.00 56.12           O  
ATOM    966  C   ASP B  51      -0.020 -35.701  55.584  1.00 24.94           C  
ATOM    967  O   ASP B  51       0.661 -34.723  55.190  1.00 22.48           O  
ATOM    968  N   SER B  52       0.263 -36.357  56.715  1.00 25.81           N  
ATOM    969  CA  SER B  52       1.391 -35.912  57.585  1.00 28.29           C  
ATOM    970  CB  SER B  52       1.289 -36.448  59.010  1.00 27.93           C  
ATOM    971  OG  SER B  52       1.194 -37.840  58.919  1.00 32.08           O  
ATOM    972  C   SER B  52       2.789 -36.184  57.001  1.00 28.15           C  
ATOM    973  O   SER B  52       3.751 -35.579  57.448  1.00 27.60           O  
ATOM    974  N   ASN B  53       2.882 -37.049  55.994  1.00 25.96           N  
ATOM    975  CA  ASN B  53       4.130 -37.216  55.276  1.00 27.15           C  
ATOM    976  CB  ASN B  53       4.316 -38.688  54.851  1.00 29.68           C  
ATOM    977  CG  ASN B  53       3.262 -39.170  53.841  1.00 34.34           C  
ATOM    978  OD1 ASN B  53       2.642 -38.388  53.071  1.00 32.04           O  
ATOM    979  ND2 ASN B  53       3.048 -40.489  53.845  1.00 34.04           N  
ATOM    980  C   ASN B  53       4.292 -36.315  54.041  1.00 27.21           C  
ATOM    981  O   ASN B  53       5.133 -36.614  53.198  1.00 29.40           O  
ATOM    982  N   THR B  54       3.489 -35.252  53.914  1.00 22.41           N  
ATOM    983  CA  THR B  54       3.553 -34.388  52.738  1.00 19.01           C  
ATOM    984  CB  THR B  54       2.345 -33.396  52.677  1.00 18.41           C  
ATOM    985  OG1 THR B  54       1.126 -34.136  52.801  1.00 17.41           O  
ATOM    986  CG2 THR B  54       2.279 -32.626  51.369  1.00 18.30           C  
ATOM    987  C   THR B  54       4.892 -33.624  52.698  1.00 18.53           C  
ATOM    988  O   THR B  54       5.442 -33.453  51.636  1.00 18.75           O  
ATOM    989  N   PHE B  55       5.407 -33.146  53.833  1.00 16.05           N  
ATOM    990  CA  PHE B  55       6.686 -32.407  53.800  1.00 15.39           C  
ATOM    991  CB  PHE B  55       6.545 -30.875  54.038  1.00 14.79           C  
ATOM    992  CG  PHE B  55       5.770 -30.135  52.948  1.00 15.82           C  
ATOM    993  CD1 PHE B  55       4.362 -30.210  52.885  1.00 16.83           C  
ATOM    994  CE1 PHE B  55       3.647 -29.547  51.896  1.00 17.02           C  
ATOM    995  CZ  PHE B  55       4.349 -28.762  50.962  1.00 17.72           C  
ATOM    996  CE2 PHE B  55       5.743 -28.687  51.009  1.00 15.72           C  
ATOM    997  CD2 PHE B  55       6.434 -29.366  51.996  1.00 15.79           C  
ATOM    998  C   PHE B  55       7.620 -32.962  54.828  1.00 14.90           C  
ATOM    999  O   PHE B  55       7.763 -32.385  55.877  1.00 16.27           O  
ATOM   1000  N   GLU B  56       8.264 -34.092  54.571  1.00 15.34           N  
ATOM   1001  CA  GLU B  56       9.048 -34.714  55.676  1.00 14.95           C  
ATOM   1002  CB  GLU B  56       9.004 -36.231  55.575  1.00 15.58           C  
ATOM   1003  CG  GLU B  56       7.590 -36.715  55.767  1.00 17.61           C  
ATOM   1004  CD  GLU B  56       7.468 -38.202  55.649  1.00 18.83           C  
ATOM   1005  OE1 GLU B  56       7.054 -38.798  56.649  1.00 22.73           O  
ATOM   1006  OE2 GLU B  56       7.761 -38.785  54.577  1.00 17.69           O  
ATOM   1007  C   GLU B  56      10.459 -34.186  55.675  1.00 13.30           C  
ATOM   1008  O   GLU B  56      11.385 -34.808  55.081  1.00 11.27           O  
ATOM   1009  N   MET B  57      10.603 -33.046  56.337  1.00 12.03           N  
ATOM   1010  CA  MET B  57      11.876 -32.270  56.301  1.00 12.76           C  
ATOM   1011  CB  MET B  57      12.064 -31.661  54.891  1.00 12.24           C  
ATOM   1012  CG  MET B  57      11.106 -30.465  54.680  1.00 13.59           C  
ATOM   1013  SD  MET B  57      10.897 -29.947  52.952  1.00 15.24           S  
ATOM   1014  CE  MET B  57      10.571 -31.511  52.155  1.00 13.91           C  
ATOM   1015  C   MET B  57      11.742 -31.109  57.314  1.00 12.77           C  
ATOM   1016  O   MET B  57      10.615 -30.790  57.752  1.00 12.04           O  
ATOM   1017  N   ASN B  58      12.844 -30.429  57.635  1.00 12.22           N  
ATOM   1018  CA  ASN B  58      12.761 -29.347  58.619  1.00 11.79           C  
ATOM   1019  CB  ASN B  58      14.021 -29.371  59.522  1.00 12.10           C  
ATOM   1020  CG  ASN B  58      15.331 -29.088  58.748  1.00 12.69           C  
ATOM   1021  OD1 ASN B  58      15.295 -28.503  57.660  1.00 13.91           O  
ATOM   1022  ND2 ASN B  58      16.479 -29.485  59.310  1.00 10.90           N  
ATOM   1023  C   ASN B  58      12.484 -28.001  57.932  1.00 12.05           C  
ATOM   1024  O   ASN B  58      12.374 -27.932  56.691  1.00 12.39           O  
ATOM   1025  N   GLY B  59      12.386 -26.926  58.692  1.00 11.91           N  
ATOM   1026  CA  GLY B  59      12.034 -25.606  58.112  1.00 12.52           C  
ATOM   1027  C   GLY B  59      13.044 -25.077  57.107  1.00 13.59           C  
ATOM   1028  O   GLY B  59      12.681 -24.460  56.100  1.00 14.80           O  
ATOM   1029  N   LYS B  60      14.330 -25.321  57.370  1.00 13.64           N  
ATOM   1030  CA  LYS B  60      15.409 -24.920  56.450  1.00 13.24           C  
ATOM   1031  CB  LYS B  60      16.735 -25.466  56.954  1.00 15.28           C  
ATOM   1032  CG  LYS B  60      17.843 -24.436  56.970  1.00 19.56           C  
ATOM   1033  CD  LYS B  60      19.162 -24.986  57.537  1.00 21.21           C  
ATOM   1034  CE  LYS B  60      18.957 -25.516  58.921  1.00 22.74           C  
ATOM   1035  NZ  LYS B  60      20.309 -25.745  59.469  1.00 31.72           N  
ATOM   1036  C   LYS B  60      15.177 -25.523  55.080  1.00 12.18           C  
ATOM   1037  O   LYS B  60      15.419 -24.881  54.092  1.00 12.03           O  
ATOM   1038  N   ALA B  61      14.806 -26.800  55.040  1.00 11.61           N  
ATOM   1039  CA  ALA B  61      14.549 -27.527  53.799  1.00 11.04           C  
ATOM   1040  CB  ALA B  61      14.372 -29.059  54.095  1.00 10.88           C  
ATOM   1041  C   ALA B  61      13.292 -26.959  53.117  1.00  9.84           C  
ATOM   1042  O   ALA B  61      13.279 -26.686  51.938  1.00  8.84           O  
ATOM   1043  N   LEU B  62      12.254 -26.747  53.909  1.00  9.95           N  
ATOM   1044  CA  LEU B  62      11.047 -26.184  53.421  1.00 10.29           C  
ATOM   1045  CB  LEU B  62      10.133 -25.929  54.598  1.00 10.96           C  
ATOM   1046  CG  LEU B  62       8.669 -25.542  54.411  1.00 10.89           C  
ATOM   1047  CD1 LEU B  62       7.937 -26.772  53.843  1.00 11.27           C  
ATOM   1048  CD2 LEU B  62       8.153 -25.126  55.781  1.00  9.88           C  
ATOM   1049  C   LEU B  62      11.318 -24.874  52.696  1.00 10.94           C  
ATOM   1050  O   LEU B  62      10.646 -24.572  51.702  1.00 11.47           O  
ATOM   1051  N   LEU B  63      12.297 -24.106  53.169  1.00 10.57           N  
ATOM   1052  CA  LEU B  63      12.551 -22.787  52.625  1.00 11.50           C  
ATOM   1053  CB  LEU B  63      13.408 -21.964  53.591  1.00 12.13           C  
ATOM   1054  CG  LEU B  63      12.662 -21.479  54.847  1.00 14.38           C  
ATOM   1055  CD1 LEU B  63      13.607 -20.743  55.779  1.00 14.12           C  
ATOM   1056  CD2 LEU B  63      11.520 -20.541  54.501  1.00 13.72           C  
ATOM   1057  C   LEU B  63      13.280 -22.880  51.301  1.00 11.97           C  
ATOM   1058  O   LEU B  63      13.299 -21.910  50.543  1.00 11.56           O  
ATOM   1059  N   LEU B  64      13.949 -24.013  51.070  1.00 11.97           N  
ATOM   1060  CA  LEU B  64      14.614 -24.290  49.786  1.00 11.42           C  
ATOM   1061  CB  LEU B  64      15.555 -25.496  49.962  1.00 11.41           C  
ATOM   1062  CG  LEU B  64      16.943 -25.224  50.613  1.00 11.61           C  
ATOM   1063  CD1 LEU B  64      17.688 -26.562  50.675  1.00 11.45           C  
ATOM   1064  CD2 LEU B  64      17.735 -24.207  49.817  1.00 10.36           C  
ATOM   1065  C   LEU B  64      13.615 -24.561  48.660  1.00 11.01           C  
ATOM   1066  O   LEU B  64      13.906 -24.353  47.487  1.00 10.00           O  
ATOM   1067  N   LEU B  65      12.400 -25.018  49.004  1.00 11.69           N  
ATOM   1068  CA  LEU B  65      11.490 -25.514  47.930  1.00 11.61           C  
ATOM   1069  CB  LEU B  65      10.340 -26.315  48.529  1.00 11.19           C  
ATOM   1070  CG  LEU B  65      10.675 -27.674  49.144  1.00 11.54           C  
ATOM   1071  CD1 LEU B  65       9.408 -28.215  49.843  1.00 11.17           C  
ATOM   1072  CD2 LEU B  65      11.255 -28.686  48.112  1.00 11.31           C  
ATOM   1073  C   LEU B  65      10.939 -24.347  47.159  1.00 12.15           C  
ATOM   1074  O   LEU B  65      10.781 -23.275  47.742  1.00 12.22           O  
ATOM   1075  N   THR B  66      10.640 -24.547  45.866  1.00 12.89           N  
ATOM   1076  CA  THR B  66       9.962 -23.541  45.074  1.00 12.97           C  
ATOM   1077  CB  THR B  66      10.293 -23.688  43.594  1.00 12.40           C  
ATOM   1078  OG1 THR B  66       9.734 -24.937  43.125  1.00 12.34           O  
ATOM   1079  CG2 THR B  66      11.858 -23.639  43.370  1.00 11.34           C  
ATOM   1080  C   THR B  66       8.452 -23.692  45.181  1.00 14.07           C  
ATOM   1081  O   THR B  66       7.955 -24.733  45.653  1.00 15.59           O  
ATOM   1082  N   LYS B  67       7.711 -22.681  44.699  1.00 13.87           N  
ATOM   1083  CA  LYS B  67       6.236 -22.709  44.765  1.00 14.05           C  
ATOM   1084  CB  LYS B  67       5.638 -21.373  44.258  1.00 13.49           C  
ATOM   1085  CG  LYS B  67       4.121 -21.280  44.451  1.00 13.79           C  
ATOM   1086  CD  LYS B  67       3.619 -19.842  44.255  1.00 13.45           C  
ATOM   1087  CE  LYS B  67       2.197 -19.654  44.822  1.00 13.33           C  
ATOM   1088  NZ  LYS B  67       1.620 -18.259  44.719  1.00 12.96           N  
ATOM   1089  C   LYS B  67       5.733 -23.922  43.988  1.00 14.55           C  
ATOM   1090  O   LYS B  67       4.826 -24.663  44.395  1.00 14.34           O  
ATOM   1091  N   GLU B  68       6.389 -24.164  42.869  1.00 14.92           N  
ATOM   1092  CA  GLU B  68       6.135 -25.348  42.018  1.00 15.40           C  
ATOM   1093  CB  GLU B  68       7.090 -25.302  40.812  1.00 15.72           C  
ATOM   1094  CG  GLU B  68       6.857 -26.393  39.799  1.00 20.92           C  
ATOM   1095  CD  GLU B  68       8.021 -26.580  38.786  1.00 25.22           C  
ATOM   1096  OE1 GLU B  68       9.182 -26.776  39.210  1.00 31.18           O  
ATOM   1097  OE2 GLU B  68       7.803 -26.586  37.565  1.00 24.83           O  
ATOM   1098  C   GLU B  68       6.238 -26.681  42.803  1.00 15.27           C  
ATOM   1099  O   GLU B  68       5.367 -27.546  42.669  1.00 15.40           O  
ATOM   1100  N   ASP B  69       7.281 -26.826  43.644  1.00 13.83           N  
ATOM   1101  CA  ASP B  69       7.429 -27.952  44.520  1.00 12.51           C  
ATOM   1102  CB  ASP B  69       8.748 -27.865  45.258  1.00 13.74           C  
ATOM   1103  CG  ASP B  69       9.937 -27.927  44.319  1.00 15.63           C  
ATOM   1104  OD1 ASP B  69       9.796 -28.497  43.224  1.00 16.38           O  
ATOM   1105  OD2 ASP B  69      11.021 -27.426  44.655  1.00 15.35           O  
ATOM   1106  C   ASP B  69       6.311 -28.006  45.555  1.00 12.10           C  
ATOM   1107  O   ASP B  69       5.879 -29.106  45.887  1.00 12.44           O  
ATOM   1108  N   PHE B  70       5.886 -26.882  46.131  1.00 11.00           N  
ATOM   1109  CA  PHE B  70       4.691 -26.934  47.044  1.00 11.36           C  
ATOM   1110  CB  PHE B  70       4.331 -25.536  47.611  1.00 11.05           C  
ATOM   1111  CG  PHE B  70       5.085 -25.148  48.874  1.00 10.84           C  
ATOM   1112  CD1 PHE B  70       6.477 -24.990  48.865  1.00 10.56           C  
ATOM   1113  CE1 PHE B  70       7.189 -24.656  50.005  1.00 10.29           C  
ATOM   1114  CZ  PHE B  70       6.513 -24.413  51.187  1.00 11.05           C  
ATOM   1115  CE2 PHE B  70       5.094 -24.584  51.238  1.00 11.20           C  
ATOM   1116  CD2 PHE B  70       4.399 -24.966  50.076  1.00 10.85           C  
ATOM   1117  C   PHE B  70       3.442 -27.452  46.284  1.00 12.55           C  
ATOM   1118  O   PHE B  70       2.690 -28.234  46.835  1.00 12.81           O  
ATOM   1119  N   ARG B  71       3.244 -27.026  45.023  1.00 13.66           N  
ATOM   1120  CA  ARG B  71       2.066 -27.440  44.202  1.00 15.41           C  
ATOM   1121  CB  ARG B  71       1.973 -26.685  42.854  1.00 15.63           C  
ATOM   1122  CG  ARG B  71       1.446 -25.266  43.028  1.00 17.15           C  
ATOM   1123  CD  ARG B  71       0.521 -24.792  41.876  1.00 17.61           C  
ATOM   1124  NE  ARG B  71       0.429 -23.310  41.780  1.00 17.74           N  
ATOM   1125  CZ  ARG B  71       1.426 -22.517  41.334  1.00 21.47           C  
ATOM   1126  NH1 ARG B  71       2.598 -23.039  40.935  1.00 25.57           N  
ATOM   1127  NH2 ARG B  71       1.304 -21.192  41.264  1.00 24.77           N  
ATOM   1128  C   ARG B  71       2.105 -28.934  43.937  1.00 15.91           C  
ATOM   1129  O   ARG B  71       1.081 -29.588  43.963  1.00 12.93           O  
ATOM   1130  N   TYR B  72       3.331 -29.450  43.700  1.00 16.99           N  
ATOM   1131  CA  TYR B  72       3.580 -30.826  43.333  1.00 15.47           C  
ATOM   1132  CB  TYR B  72       5.039 -30.938  42.906  1.00 18.98           C  
ATOM   1133  CG  TYR B  72       5.361 -32.297  42.399  1.00 23.72           C  
ATOM   1134  CD1 TYR B  72       5.415 -32.561  41.003  1.00 26.89           C  
ATOM   1135  CE1 TYR B  72       5.653 -33.872  40.533  1.00 27.34           C  
ATOM   1136  CZ  TYR B  72       5.878 -34.924  41.468  1.00 28.50           C  
ATOM   1137  OH  TYR B  72       6.146 -36.206  41.019  1.00 30.92           O  
ATOM   1138  CE2 TYR B  72       5.844 -34.689  42.854  1.00 27.70           C  
ATOM   1139  CD2 TYR B  72       5.582 -33.387  43.312  1.00 26.88           C  
ATOM   1140  C   TYR B  72       3.299 -31.711  44.566  1.00 15.87           C  
ATOM   1141  O   TYR B  72       2.639 -32.702  44.467  1.00 15.00           O  
ATOM   1142  N   ARG B  73       3.790 -31.314  45.741  1.00 14.45           N  
ATOM   1143  CA  ARG B  73       3.570 -32.047  46.942  1.00 13.24           C  
ATOM   1144  CB  ARG B  73       4.530 -31.545  48.014  1.00 12.48           C  
ATOM   1145  CG  ARG B  73       5.958 -32.077  47.797  1.00 11.43           C  
ATOM   1146  CD  ARG B  73       6.926 -31.294  48.709  1.00 11.16           C  
ATOM   1147  NE  ARG B  73       8.232 -31.872  48.635  1.00 10.73           N  
ATOM   1148  CZ  ARG B  73       8.619 -32.920  49.362  1.00 10.51           C  
ATOM   1149  NH1 ARG B  73       7.810 -33.446  50.290  1.00 10.30           N  
ATOM   1150  NH2 ARG B  73       9.823 -33.422  49.191  1.00  9.32           N  
ATOM   1151  C   ARG B  73       2.148 -31.928  47.419  1.00 13.12           C  
ATOM   1152  O   ARG B  73       1.609 -32.863  47.981  1.00 14.14           O  
ATOM   1153  N   SER B  74       1.525 -30.791  47.145  1.00 12.44           N  
ATOM   1154  CA  SER B  74       0.139 -30.556  47.522  1.00 11.96           C  
ATOM   1155  CB  SER B  74       0.082 -29.671  48.772  1.00 11.59           C  
ATOM   1156  OG  SER B  74      -1.248 -29.533  49.215  1.00 10.37           O  
ATOM   1157  C   SER B  74      -0.680 -29.913  46.392  1.00 11.84           C  
ATOM   1158  O   SER B  74      -0.780 -28.659  46.287  1.00 11.85           O  
ATOM   1159  N   PRO B  75      -1.253 -30.758  45.514  1.00 11.49           N  
ATOM   1160  CA  PRO B  75      -2.093 -30.186  44.469  1.00 10.98           C  
ATOM   1161  CB  PRO B  75      -2.609 -31.429  43.734  1.00 10.37           C  
ATOM   1162  CG  PRO B  75      -1.442 -32.386  43.814  1.00 10.13           C  
ATOM   1163  CD  PRO B  75      -0.932 -32.180  45.239  1.00 10.95           C  
ATOM   1164  C   PRO B  75      -3.251 -29.421  45.044  1.00 12.89           C  
ATOM   1165  O   PRO B  75      -3.608 -28.499  44.446  1.00 14.08           O  
ATOM   1166  N   HIS B  76      -3.860 -29.786  46.175  1.00 12.21           N  
ATOM   1167  CA  HIS B  76      -4.995 -28.989  46.618  1.00 14.42           C  
ATOM   1168  CB  HIS B  76      -5.907 -29.797  47.544  1.00 14.05           C  
ATOM   1169  CG  HIS B  76      -6.349 -31.109  46.950  1.00 14.21           C  
ATOM   1170  ND1 HIS B  76      -7.036 -31.186  45.755  1.00 14.40           N  
ATOM   1171  CE1 HIS B  76      -7.304 -32.453  45.472  1.00 14.09           C  
ATOM   1172  NE2 HIS B  76      -6.834 -33.196  46.457  1.00 13.81           N  
ATOM   1173  CD2 HIS B  76      -6.232 -32.381  47.395  1.00 12.98           C  
ATOM   1174  C   HIS B  76      -4.626 -27.658  47.282  1.00 15.70           C  
ATOM   1175  O   HIS B  76      -5.403 -26.727  47.198  1.00 16.57           O  
ATOM   1176  N   SER B  77      -3.472 -27.583  47.954  1.00 14.46           N  
ATOM   1177  CA  SER B  77      -3.224 -26.479  48.864  1.00 14.80           C  
ATOM   1178  CB  SER B  77      -3.449 -26.969  50.299  1.00 16.03           C  
ATOM   1179  OG  SER B  77      -4.734 -27.593  50.427  1.00 16.27           O  
ATOM   1180  C   SER B  77      -1.798 -25.902  48.812  1.00 15.28           C  
ATOM   1181  O   SER B  77      -1.477 -25.036  49.603  1.00 17.30           O  
ATOM   1182  N   GLY B  78      -0.960 -26.382  47.903  1.00 14.16           N  
ATOM   1183  CA  GLY B  78       0.438 -26.077  47.916  1.00 14.02           C  
ATOM   1184  C   GLY B  78       0.674 -24.603  47.713  1.00 12.90           C  
ATOM   1185  O   GLY B  78       1.535 -24.034  48.373  1.00 15.88           O  
ATOM   1186  N   ASP B  79      -0.080 -23.977  46.831  1.00 12.02           N  
ATOM   1187  CA  ASP B  79       0.033 -22.525  46.567  1.00 11.34           C  
ATOM   1188  CB  ASP B  79      -0.668 -22.095  45.282  1.00 11.15           C  
ATOM   1189  CG  ASP B  79      -2.114 -22.455  45.249  1.00 11.71           C  
ATOM   1190  OD1 ASP B  79      -2.639 -23.027  46.219  1.00 12.14           O  
ATOM   1191  OD2 ASP B  79      -2.765 -22.207  44.222  1.00 12.50           O  
ATOM   1192  C   ASP B  79      -0.321 -21.683  47.785  1.00 11.55           C  
ATOM   1193  O   ASP B  79       0.435 -20.761  48.103  1.00 11.77           O  
ATOM   1194  N   VAL B  80      -1.388 -22.051  48.527  1.00 11.58           N  
ATOM   1195  CA  VAL B  80      -1.783 -21.364  49.763  1.00 11.40           C  
ATOM   1196  CB  VAL B  80      -3.065 -21.992  50.421  1.00 11.55           C  
ATOM   1197  CG1 VAL B  80      -3.417 -21.382  51.787  1.00 10.87           C  
ATOM   1198  CG2 VAL B  80      -4.224 -21.830  49.503  1.00 13.16           C  
ATOM   1199  C   VAL B  80      -0.731 -21.477  50.848  1.00 11.12           C  
ATOM   1200  O   VAL B  80      -0.480 -20.508  51.555  1.00 12.08           O  
ATOM   1201  N   LEU B  81      -0.241 -22.684  51.038  1.00  9.85           N  
ATOM   1202  CA  LEU B  81       0.820 -23.007  51.967  1.00  9.98           C  
ATOM   1203  CB  LEU B  81       1.184 -24.510  51.931  1.00  8.50           C  
ATOM   1204  CG  LEU B  81       0.127 -25.491  52.496  1.00  8.41           C  
ATOM   1205  CD1 LEU B  81       0.526 -26.975  52.323  1.00  8.12           C  
ATOM   1206  CD2 LEU B  81      -0.176 -25.246  53.979  1.00  8.39           C  
ATOM   1207  C   LEU B  81       2.071 -22.172  51.665  1.00 10.66           C  
ATOM   1208  O   LEU B  81       2.548 -21.485  52.559  1.00 11.44           O  
ATOM   1209  N   TYR B  82       2.598 -22.238  50.438  1.00 11.12           N  
ATOM   1210  CA  TYR B  82       3.754 -21.412  50.051  1.00 11.12           C  
ATOM   1211  CB  TYR B  82       4.021 -21.581  48.542  1.00 12.03           C  
ATOM   1212  CG  TYR B  82       5.265 -20.843  48.137  1.00 12.90           C  
ATOM   1213  CD1 TYR B  82       6.548 -21.436  48.275  1.00 13.10           C  
ATOM   1214  CE1 TYR B  82       7.691 -20.732  47.919  1.00 14.36           C  
ATOM   1215  CZ  TYR B  82       7.550 -19.437  47.457  1.00 14.45           C  
ATOM   1216  OH  TYR B  82       8.634 -18.709  47.093  1.00 18.55           O  
ATOM   1217  CE2 TYR B  82       6.318 -18.849  47.281  1.00 13.94           C  
ATOM   1218  CD2 TYR B  82       5.178 -19.551  47.643  1.00 13.55           C  
ATOM   1219  C   TYR B  82       3.509 -19.915  50.380  1.00 11.50           C  
ATOM   1220  O   TYR B  82       4.361 -19.204  50.953  1.00 12.72           O  
ATOM   1221  N   GLU B  83       2.325 -19.433  50.071  1.00 11.26           N  
ATOM   1222  CA  GLU B  83       1.989 -17.999  50.313  1.00 12.01           C  
ATOM   1223  CB  GLU B  83       0.683 -17.582  49.561  1.00 11.58           C  
ATOM   1224  CG  GLU B  83       0.897 -17.463  48.065  1.00 11.45           C  
ATOM   1225  CD  GLU B  83       2.161 -16.610  47.704  1.00 12.38           C  
ATOM   1226  OE1 GLU B  83       2.280 -15.476  48.260  1.00 12.44           O  
ATOM   1227  OE2 GLU B  83       2.984 -17.015  46.811  1.00 10.93           O  
ATOM   1228  C   GLU B  83       1.851 -17.726  51.805  1.00 11.50           C  
ATOM   1229  O   GLU B  83       2.236 -16.671  52.269  1.00 11.96           O  
ATOM   1230  N   LEU B  84       1.285 -18.681  52.524  1.00 11.66           N  
ATOM   1231  CA  LEU B  84       1.262 -18.644  53.976  1.00 12.80           C  
ATOM   1232  CB  LEU B  84       0.665 -19.948  54.515  1.00 11.40           C  
ATOM   1233  CG  LEU B  84       0.661 -20.201  56.030  1.00 11.07           C  
ATOM   1234  CD1 LEU B  84       0.048 -19.032  56.799  1.00 11.07           C  
ATOM   1235  CD2 LEU B  84      -0.057 -21.560  56.315  1.00 10.25           C  
ATOM   1236  C   LEU B  84       2.707 -18.452  54.515  1.00 13.79           C  
ATOM   1237  O   LEU B  84       2.980 -17.522  55.289  1.00 14.86           O  
ATOM   1238  N   LEU B  85       3.617 -19.329  54.117  1.00 14.02           N  
ATOM   1239  CA  LEU B  85       5.016 -19.174  54.488  1.00 15.09           C  
ATOM   1240  CB  LEU B  85       5.873 -20.286  53.875  1.00 15.23           C  
ATOM   1241  CG  LEU B  85       7.360 -20.243  54.263  1.00 14.99           C  
ATOM   1242  CD1 LEU B  85       7.625 -20.315  55.767  1.00 13.50           C  
ATOM   1243  CD2 LEU B  85       7.937 -21.474  53.552  1.00 14.59           C  
ATOM   1244  C   LEU B  85       5.616 -17.823  54.122  1.00 14.20           C  
ATOM   1245  O   LEU B  85       6.256 -17.226  54.951  1.00 15.98           O  
ATOM   1246  N   GLN B  86       5.389 -17.301  52.925  1.00 13.92           N  
ATOM   1247  CA  GLN B  86       5.951 -15.988  52.572  1.00 12.69           C  
ATOM   1248  CB  GLN B  86       5.599 -15.541  51.139  1.00 11.44           C  
ATOM   1249  CG  GLN B  86       6.081 -16.424  50.031  1.00 10.76           C  
ATOM   1250  CD  GLN B  86       7.345 -17.195  50.383  1.00 10.50           C  
ATOM   1251  OE1 GLN B  86       8.433 -16.628  50.438  1.00  9.56           O  
ATOM   1252  NE2 GLN B  86       7.199 -18.498  50.648  1.00  9.98           N  
ATOM   1253  C   GLN B  86       5.434 -14.920  53.529  1.00 14.03           C  
ATOM   1254  O   GLN B  86       6.168 -13.987  53.907  1.00 13.98           O  
ATOM   1255  N   HIS B  87       4.169 -15.046  53.900  1.00 15.25           N  
ATOM   1256  CA  HIS B  87       3.567 -14.108  54.827  1.00 17.66           C  
ATOM   1257  CB  HIS B  87       2.052 -14.225  54.831  1.00 20.09           C  
ATOM   1258  CG  HIS B  87       1.411 -13.532  53.649  1.00 29.87           C  
ATOM   1259  ND1 HIS B  87       0.488 -12.492  53.783  1.00 30.38           N  
ATOM   1260  CE1 HIS B  87       0.090 -12.103  52.580  1.00 31.98           C  
ATOM   1261  NE2 HIS B  87       0.737 -12.821  51.666  1.00 33.11           N  
ATOM   1262  CD2 HIS B  87       1.580 -13.713  52.304  1.00 30.05           C  
ATOM   1263  C   HIS B  87       4.209 -14.153  56.241  1.00 17.19           C  
ATOM   1264  O   HIS B  87       4.643 -13.128  56.771  1.00 14.88           O  
ATOM   1265  N   ILE B  88       4.353 -15.363  56.781  1.00 17.12           N  
ATOM   1266  CA  ILE B  88       5.121 -15.579  57.999  1.00 16.96           C  
ATOM   1267  CB  ILE B  88       5.124 -17.084  58.358  1.00 16.40           C  
ATOM   1268  CG1 ILE B  88       3.660 -17.532  58.588  1.00 14.45           C  
ATOM   1269  CD1 ILE B  88       3.486 -19.025  58.713  1.00 13.05           C  
ATOM   1270  CG2 ILE B  88       6.068 -17.382  59.529  1.00 14.93           C  
ATOM   1271  C   ILE B  88       6.545 -14.985  57.930  1.00 17.19           C  
ATOM   1272  O   ILE B  88       7.022 -14.558  58.899  1.00 18.88           O  
ATOM   1273  N   LEU B  89       7.184 -14.927  56.767  1.00 18.98           N  
ATOM   1274  CA  LEU B  89       8.526 -14.399  56.617  1.00 17.70           C  
ATOM   1275  CB  LEU B  89       9.187 -14.952  55.360  1.00 15.32           C  
ATOM   1276  CG  LEU B  89       9.485 -16.467  55.447  1.00 15.74           C  
ATOM   1277  CD1 LEU B  89       9.785 -17.088  54.085  1.00 14.23           C  
ATOM   1278  CD2 LEU B  89      10.654 -16.790  56.393  1.00 14.30           C  
ATOM   1279  C   LEU B  89       8.466 -12.876  56.609  1.00 20.75           C  
ATOM   1280  O   LEU B  89       9.338 -12.263  57.175  1.00 21.50           O  
ATOM   1281  N   LYS B  90       7.427 -12.266  56.020  1.00 23.92           N  
ATOM   1282  CA  LYS B  90       7.281 -10.792  56.060  1.00 27.22           C  
ATOM   1283  CB  LYS B  90       6.162 -10.255  55.136  1.00 26.96           C  
ATOM   1284  C   LYS B  90       7.087 -10.318  57.492  1.00 29.84           C  
ATOM   1285  O   LYS B  90       7.666  -9.305  57.869  1.00 30.95           O  
ATOM   1286  N   GLN B  91       6.332 -11.082  58.294  1.00 35.22           N  
ATOM   1287  CA  GLN B  91       6.003 -10.723  59.699  1.00 36.93           C  
ATOM   1288  CB  GLN B  91       4.913 -11.642  60.289  1.00 32.73           C  
ATOM   1289  C   GLN B  91       7.244 -10.688  60.595  1.00 37.96           C  
ATOM   1290  O   GLN B  91       7.270  -9.944  61.572  1.00 43.39           O  
ATOM   1291  N   ARG B  92       8.260 -11.490  60.256  1.00 41.80           N  
ATOM   1292  CA  ARG B  92       9.599 -11.433  60.878  1.00 43.94           C  
ATOM   1293  CB  ARG B  92      10.455 -12.658  60.478  1.00 38.35           C  
ATOM   1294  C   ARG B  92      10.323 -10.108  60.541  1.00 46.48           C  
ATOM   1295  O   ARG B  92      11.247 -10.058  59.718  1.00 46.76           O  
ATOM   1296  N   ILE C  16      23.334 -21.839  55.752  1.00 46.00           N  
ATOM   1297  CA  ILE C  16      23.787 -23.138  55.132  1.00 42.81           C  
ATOM   1298  CB  ILE C  16      22.732 -23.754  54.130  1.00 46.02           C  
ATOM   1299  CG1 ILE C  16      22.755 -23.074  52.750  1.00 41.71           C  
ATOM   1300  CD1 ILE C  16      23.643 -23.768  51.751  1.00 39.56           C  
ATOM   1301  CG2 ILE C  16      21.306 -23.779  54.718  1.00 43.65           C  
ATOM   1302  C   ILE C  16      25.200 -23.050  54.507  1.00 40.05           C  
ATOM   1303  O   ILE C  16      25.414 -22.452  53.449  1.00 39.78           O  
ATOM   1304  N   ARG C  17      26.157 -23.630  55.215  1.00 35.76           N  
ATOM   1305  CA  ARG C  17      27.524 -23.770  54.776  1.00 29.74           C  
ATOM   1306  CB  ARG C  17      28.510 -22.984  55.676  1.00 30.00           C  
ATOM   1307  C   ARG C  17      27.786 -25.284  54.826  1.00 25.98           C  
ATOM   1308  O   ARG C  17      27.255 -26.023  55.666  1.00 22.47           O  
ATOM   1309  N   LEU C  18      28.585 -25.736  53.881  1.00 22.52           N  
ATOM   1310  CA  LEU C  18      28.856 -27.133  53.736  1.00 19.25           C  
ATOM   1311  CB  LEU C  18      29.360 -27.379  52.310  1.00 20.69           C  
ATOM   1312  CG  LEU C  18      28.370 -27.387  51.125  1.00 20.88           C  
ATOM   1313  CD1 LEU C  18      29.069 -27.432  49.792  1.00 20.54           C  
ATOM   1314  CD2 LEU C  18      27.487 -28.616  51.219  1.00 21.56           C  
ATOM   1315  C   LEU C  18      29.895 -27.568  54.755  1.00 16.98           C  
ATOM   1316  O   LEU C  18      30.765 -26.761  55.176  1.00 15.56           O  
ATOM   1317  N   PRO C  19      29.861 -28.851  55.107  1.00 15.34           N  
ATOM   1318  CA  PRO C  19      31.024 -29.482  55.719  1.00 14.86           C  
ATOM   1319  CB  PRO C  19      30.773 -30.968  55.512  1.00 14.69           C  
ATOM   1320  CG  PRO C  19      29.353 -31.126  55.157  1.00 16.09           C  
ATOM   1321  CD  PRO C  19      28.955 -29.829  54.489  1.00 16.18           C  
ATOM   1322  C   PRO C  19      32.306 -29.126  54.911  1.00 14.38           C  
ATOM   1323  O   PRO C  19      32.216 -29.011  53.679  1.00 14.74           O  
ATOM   1324  N   ALA C  20      33.464 -29.009  55.576  1.00 12.95           N  
ATOM   1325  CA  ALA C  20      34.751 -28.634  54.944  1.00 12.55           C  
ATOM   1326  CB  ALA C  20      35.846 -28.547  55.994  1.00 11.39           C  
ATOM   1327  C   ALA C  20      35.198 -29.567  53.818  1.00 13.37           C  
ATOM   1328  O   ALA C  20      35.796 -29.128  52.867  1.00 12.53           O  
ATOM   1329  N   HIS C  21      34.903 -30.872  53.930  1.00 15.09           N  
ATOM   1330  CA  HIS C  21      35.268 -31.833  52.885  1.00 15.41           C  
ATOM   1331  CB  HIS C  21      35.170 -33.305  53.373  1.00 16.19           C  
ATOM   1332  CG  HIS C  21      33.895 -33.629  54.084  1.00 16.76           C  
ATOM   1333  ND1 HIS C  21      32.945 -34.476  53.553  1.00 16.68           N  
ATOM   1334  CE1 HIS C  21      31.885 -34.518  54.355  1.00 16.78           C  
ATOM   1335  NE2 HIS C  21      32.112 -33.725  55.388  1.00 18.10           N  
ATOM   1336  CD2 HIS C  21      33.371 -33.160  55.249  1.00 17.61           C  
ATOM   1337  C   HIS C  21      34.377 -31.593  51.657  1.00 16.54           C  
ATOM   1338  O   HIS C  21      34.551 -32.281  50.675  1.00 16.99           O  
ATOM   1339  N   LEU C  22      33.435 -30.624  51.677  1.00 14.53           N  
ATOM   1340  CA  LEU C  22      32.570 -30.506  50.490  1.00 14.23           C  
ATOM   1341  CB  LEU C  22      31.144 -30.999  50.716  1.00 13.44           C  
ATOM   1342  CG  LEU C  22      30.866 -32.478  50.873  1.00 12.86           C  
ATOM   1343  CD1 LEU C  22      29.470 -32.725  51.453  1.00 12.13           C  
ATOM   1344  CD2 LEU C  22      30.981 -33.060  49.497  1.00 12.03           C  
ATOM   1345  C   LEU C  22      32.520 -29.109  49.931  1.00 14.58           C  
ATOM   1346  O   LEU C  22      31.633 -28.812  49.129  1.00 15.29           O  
ATOM   1347  N   ARG C  23      33.494 -28.287  50.295  1.00 13.05           N  
ATOM   1348  CA  ARG C  23      33.547 -26.903  49.859  1.00 13.89           C  
ATOM   1349  CB  ARG C  23      34.182 -26.005  50.964  1.00 13.84           C  
ATOM   1350  CG  ARG C  23      33.542 -26.136  52.305  1.00 12.72           C  
ATOM   1351  CD  ARG C  23      34.037 -25.094  53.269  1.00 12.95           C  
ATOM   1352  NE  ARG C  23      33.184 -25.299  54.425  1.00 12.93           N  
ATOM   1353  CZ  ARG C  23      33.588 -25.225  55.682  1.00 12.73           C  
ATOM   1354  NH1 ARG C  23      34.845 -24.914  56.001  1.00 12.82           N  
ATOM   1355  NH2 ARG C  23      32.709 -25.470  56.617  1.00 13.03           N  
ATOM   1356  C   ARG C  23      34.495 -26.820  48.670  1.00 14.43           C  
ATOM   1357  O   ARG C  23      35.612 -26.318  48.833  1.00 16.99           O  
ATOM   1358  N   LEU C  24      34.121 -27.383  47.542  1.00 13.11           N  
ATOM   1359  CA  LEU C  24      34.803 -27.211  46.303  1.00 13.04           C  
ATOM   1360  CB  LEU C  24      35.850 -28.308  46.096  1.00 13.66           C  
ATOM   1361  CG  LEU C  24      35.328 -29.708  45.780  1.00 13.51           C  
ATOM   1362  CD1 LEU C  24      36.418 -30.500  45.095  1.00 13.52           C  
ATOM   1363  CD2 LEU C  24      34.722 -30.417  47.020  1.00 13.42           C  
ATOM   1364  C   LEU C  24      33.650 -27.335  45.320  1.00 13.77           C  
ATOM   1365  O   LEU C  24      32.585 -27.867  45.676  1.00 13.39           O  
ATOM   1366  N   GLN C  25      33.805 -26.818  44.112  1.00 14.78           N  
ATOM   1367  CA  GLN C  25      32.670 -26.741  43.198  1.00 17.00           C  
ATOM   1368  CB  GLN C  25      33.085 -26.097  41.882  1.00 19.63           C  
ATOM   1369  CG  GLN C  25      33.413 -24.611  42.050  1.00 23.69           C  
ATOM   1370  CD  GLN C  25      34.064 -24.043  40.810  1.00 24.44           C  
ATOM   1371  OE1 GLN C  25      33.390 -23.438  39.987  1.00 26.23           O  
ATOM   1372  NE2 GLN C  25      35.360 -24.327  40.622  1.00 25.23           N  
ATOM   1373  C   GLN C  25      32.158 -28.145  42.933  1.00 16.49           C  
ATOM   1374  O   GLN C  25      32.958 -29.098  42.814  1.00 15.83           O  
ATOM   1375  N   PRO C  26      30.828 -28.288  42.832  1.00 15.38           N  
ATOM   1376  CA  PRO C  26      30.201 -29.605  42.519  1.00 15.27           C  
ATOM   1377  CB  PRO C  26      28.719 -29.217  42.290  1.00 14.52           C  
ATOM   1378  CG  PRO C  26      28.537 -28.039  43.200  1.00 14.25           C  
ATOM   1379  CD  PRO C  26      29.820 -27.258  43.138  1.00 14.75           C  
ATOM   1380  C   PRO C  26      30.775 -30.282  41.273  1.00 14.74           C  
ATOM   1381  O   PRO C  26      30.823 -31.507  41.199  1.00 13.78           O  
ATOM   1382  N   ILE C  27      31.189 -29.477  40.294  1.00 14.70           N  
ATOM   1383  CA  ILE C  27      31.786 -30.025  39.087  1.00 15.87           C  
ATOM   1384  CB  ILE C  27      32.025 -28.959  37.970  1.00 16.67           C  
ATOM   1385  CG1 ILE C  27      31.944 -29.626  36.588  1.00 17.92           C  
ATOM   1386  CD1 ILE C  27      31.415 -28.738  35.458  1.00 17.80           C  
ATOM   1387  CG2 ILE C  27      33.283 -28.156  38.193  1.00 16.24           C  
ATOM   1388  C   ILE C  27      32.962 -30.971  39.375  1.00 15.17           C  
ATOM   1389  O   ILE C  27      33.117 -31.941  38.682  1.00 14.72           O  
ATOM   1390  N   TYR C  28      33.681 -30.754  40.477  1.00 15.35           N  
ATOM   1391  CA  TYR C  28      34.805 -31.615  40.845  1.00 15.50           C  
ATOM   1392  CB  TYR C  28      35.956 -30.797  41.441  1.00 17.24           C  
ATOM   1393  CG  TYR C  28      36.361 -29.708  40.515  1.00 20.12           C  
ATOM   1394  CD1 TYR C  28      36.143 -28.379  40.850  1.00 21.42           C  
ATOM   1395  CE1 TYR C  28      36.504 -27.358  39.977  1.00 23.29           C  
ATOM   1396  CZ  TYR C  28      37.043 -27.677  38.724  1.00 23.52           C  
ATOM   1397  OH  TYR C  28      37.355 -26.654  37.842  1.00 22.36           O  
ATOM   1398  CE2 TYR C  28      37.262 -29.005  38.371  1.00 22.20           C  
ATOM   1399  CD2 TYR C  28      36.904 -30.005  39.260  1.00 21.01           C  
ATOM   1400  C   TYR C  28      34.483 -32.702  41.809  1.00 13.88           C  
ATOM   1401  O   TYR C  28      35.342 -33.445  42.186  1.00 14.00           O  
ATOM   1402  N   TRP C  29      33.255 -32.817  42.225  1.00 12.57           N  
ATOM   1403  CA  TRP C  29      32.953 -33.857  43.149  1.00 11.98           C  
ATOM   1404  CB  TRP C  29      31.495 -33.709  43.621  1.00 11.92           C  
ATOM   1405  CG  TRP C  29      31.224 -32.562  44.564  1.00 11.61           C  
ATOM   1406  CD1 TRP C  29      32.108 -31.686  45.072  1.00 11.87           C  
ATOM   1407  NE1 TRP C  29      31.460 -30.771  45.898  1.00 11.76           N  
ATOM   1408  CE2 TRP C  29      30.123 -31.083  45.947  1.00 11.69           C  
ATOM   1409  CD2 TRP C  29      29.931 -32.215  45.121  1.00 11.73           C  
ATOM   1410  CE3 TRP C  29      28.630 -32.746  44.971  1.00 10.59           C  
ATOM   1411  CZ3 TRP C  29      27.568 -32.116  45.617  1.00 10.59           C  
ATOM   1412  CH2 TRP C  29      27.778 -31.009  46.458  1.00 10.86           C  
ATOM   1413  CZ2 TRP C  29      29.047 -30.459  46.637  1.00 11.56           C  
ATOM   1414  C   TRP C  29      33.116 -35.234  42.533  1.00 11.27           C  
ATOM   1415  O   TRP C  29      32.698 -35.491  41.403  1.00 11.74           O  
ATOM   1416  N   SER C  30      33.646 -36.137  43.318  1.00 10.94           N  
ATOM   1417  CA  SER C  30      33.711 -37.538  42.939  1.00 11.46           C  
ATOM   1418  CB  SER C  30      34.954 -38.160  43.649  1.00 10.93           C  
ATOM   1419  OG  SER C  30      34.642 -38.282  45.018  1.00 12.62           O  
ATOM   1420  C   SER C  30      32.372 -38.239  43.367  1.00 11.80           C  
ATOM   1421  O   SER C  30      31.458 -37.601  43.988  1.00 10.79           O  
ATOM   1422  N   ARG C  31      32.247 -39.539  43.024  1.00 12.06           N  
ATOM   1423  CA  ARG C  31      31.090 -40.349  43.442  1.00 12.06           C  
ATOM   1424  CB  ARG C  31      31.251 -41.784  42.921  1.00 13.36           C  
ATOM   1425  CG  ARG C  31      30.075 -42.708  43.272  1.00 14.50           C  
ATOM   1426  CD  ARG C  31      29.937 -43.751  42.201  1.00 14.66           C  
ATOM   1427  NE  ARG C  31      29.311 -44.975  42.670  1.00 13.28           N  
ATOM   1428  CZ  ARG C  31      29.282 -46.101  41.953  1.00 12.44           C  
ATOM   1429  NH1 ARG C  31      29.815 -46.145  40.735  1.00 11.16           N  
ATOM   1430  NH2 ARG C  31      28.702 -47.179  42.460  1.00 11.76           N  
ATOM   1431  C   ARG C  31      30.984 -40.359  44.956  1.00 12.62           C  
ATOM   1432  O   ARG C  31      29.897 -40.174  45.591  1.00 12.88           O  
ATOM   1433  N   ASP C  32      32.127 -40.544  45.567  1.00 13.27           N  
ATOM   1434  CA  ASP C  32      32.247 -40.583  46.985  1.00 14.45           C  
ATOM   1435  CB  ASP C  32      33.719 -40.885  47.263  1.00 19.04           C  
ATOM   1436  CG  ASP C  32      34.077 -40.678  48.686  1.00 25.58           C  
ATOM   1437  OD1 ASP C  32      34.276 -41.690  49.381  1.00 34.08           O  
ATOM   1438  OD2 ASP C  32      34.154 -39.504  49.151  1.00 31.05           O  
ATOM   1439  C   ASP C  32      31.752 -39.248  47.681  1.00 12.78           C  
ATOM   1440  O   ASP C  32      31.054 -39.297  48.697  1.00 12.89           O  
ATOM   1441  N   ASP C  33      32.152 -38.096  47.146  1.00 11.08           N  
ATOM   1442  CA  ASP C  33      31.681 -36.808  47.586  1.00 10.81           C  
ATOM   1443  CB  ASP C  33      32.295 -35.720  46.747  1.00 10.42           C  
ATOM   1444  CG  ASP C  33      33.764 -35.491  47.087  1.00 10.36           C  
ATOM   1445  OD1 ASP C  33      34.163 -35.797  48.233  1.00 10.00           O  
ATOM   1446  OD2 ASP C  33      34.488 -35.009  46.184  1.00  9.95           O  
ATOM   1447  C   ASP C  33      30.166 -36.641  47.453  1.00 11.34           C  
ATOM   1448  O   ASP C  33      29.521 -36.102  48.353  1.00 10.48           O  
ATOM   1449  N   VAL C  34      29.636 -37.099  46.318  1.00 10.93           N  
ATOM   1450  CA  VAL C  34      28.226 -37.067  46.108  1.00 11.44           C  
ATOM   1451  CB  VAL C  34      27.864 -37.661  44.744  1.00 11.14           C  
ATOM   1452  CG1 VAL C  34      26.363 -37.948  44.683  1.00 11.51           C  
ATOM   1453  CG2 VAL C  34      28.276 -36.701  43.629  1.00  9.54           C  
ATOM   1454  C   VAL C  34      27.542 -37.833  47.241  1.00 12.96           C  
ATOM   1455  O   VAL C  34      26.562 -37.320  47.864  1.00 13.92           O  
ATOM   1456  N   ALA C  35      28.115 -38.996  47.566  1.00 13.00           N  
ATOM   1457  CA  ALA C  35      27.612 -39.824  48.627  1.00 13.93           C  
ATOM   1458  CB  ALA C  35      28.349 -41.180  48.659  1.00 12.88           C  
ATOM   1459  C   ALA C  35      27.691 -39.110  49.970  1.00 14.57           C  
ATOM   1460  O   ALA C  35      26.737 -39.147  50.708  1.00 16.94           O  
ATOM   1461  N   GLN C  36      28.804 -38.447  50.287  1.00 15.76           N  
ATOM   1462  CA  GLN C  36      28.916 -37.672  51.565  1.00 14.62           C  
ATOM   1463  CB  GLN C  36      30.301 -37.016  51.744  1.00 15.79           C  
ATOM   1464  CG  GLN C  36      31.605 -37.777  51.642  1.00 17.30           C  
ATOM   1465  CD  GLN C  36      31.600 -39.114  52.300  1.00 18.40           C  
ATOM   1466  OE1 GLN C  36      30.900 -39.357  53.254  1.00 18.50           O  
ATOM   1467  NE2 GLN C  36      32.432 -39.993  51.794  1.00 20.79           N  
ATOM   1468  C   GLN C  36      27.926 -36.480  51.595  1.00 12.06           C  
ATOM   1469  O   GLN C  36      27.372 -36.137  52.632  1.00 11.16           O  
ATOM   1470  N   TRP C  37      27.737 -35.835  50.457  1.00 10.79           N  
ATOM   1471  CA  TRP C  37      26.738 -34.796  50.358  1.00 10.47           C  
ATOM   1472  CB  TRP C  37      26.741 -34.288  48.951  1.00  9.81           C  
ATOM   1473  CG  TRP C  37      25.781 -33.185  48.629  1.00  8.70           C  
ATOM   1474  CD1 TRP C  37      25.795 -31.917  49.122  1.00  8.87           C  
ATOM   1475  NE1 TRP C  37      24.755 -31.175  48.565  1.00  8.87           N  
ATOM   1476  CE2 TRP C  37      24.080 -31.966  47.666  1.00  8.32           C  
ATOM   1477  CD2 TRP C  37      24.664 -33.254  47.715  1.00  8.16           C  
ATOM   1478  CE3 TRP C  37      24.113 -34.266  46.931  1.00  7.70           C  
ATOM   1479  CZ3 TRP C  37      23.010 -33.973  46.121  1.00  7.46           C  
ATOM   1480  CH2 TRP C  37      22.443 -32.697  46.123  1.00  7.66           C  
ATOM   1481  CZ2 TRP C  37      22.983 -31.681  46.870  1.00  7.93           C  
ATOM   1482  C   TRP C  37      25.348 -35.336  50.766  1.00 11.14           C  
ATOM   1483  O   TRP C  37      24.681 -34.747  51.627  1.00 12.15           O  
ATOM   1484  N   LEU C  38      24.929 -36.454  50.189  1.00 11.45           N  
ATOM   1485  CA  LEU C  38      23.613 -37.027  50.493  1.00 12.76           C  
ATOM   1486  CB  LEU C  38      23.354 -38.299  49.697  1.00 12.61           C  
ATOM   1487  CG  LEU C  38      23.255 -37.962  48.209  1.00 12.49           C  
ATOM   1488  CD1 LEU C  38      23.201 -39.259  47.439  1.00 12.26           C  
ATOM   1489  CD2 LEU C  38      22.078 -36.996  47.905  1.00 11.78           C  
ATOM   1490  C   LEU C  38      23.437 -37.307  51.990  1.00 13.88           C  
ATOM   1491  O   LEU C  38      22.418 -36.919  52.599  1.00 14.93           O  
ATOM   1492  N   LYS C  39      24.427 -37.898  52.615  1.00 13.53           N  
ATOM   1493  CA  LYS C  39      24.214 -38.068  54.033  1.00 14.44           C  
ATOM   1494  CB  LYS C  39      24.962 -39.240  54.596  1.00 15.95           C  
ATOM   1495  CG  LYS C  39      26.404 -39.149  54.437  1.00 18.53           C  
ATOM   1496  CD  LYS C  39      26.781 -40.577  54.072  1.00 22.70           C  
ATOM   1497  CE  LYS C  39      28.179 -40.938  54.535  1.00 20.94           C  
ATOM   1498  NZ  LYS C  39      28.423 -41.916  53.439  1.00 23.69           N  
ATOM   1499  C   LYS C  39      24.437 -36.874  54.918  1.00 13.18           C  
ATOM   1500  O   LYS C  39      23.796 -36.806  55.997  1.00 11.54           O  
ATOM   1501  N   TRP C  40      25.328 -35.948  54.508  1.00 11.93           N  
ATOM   1502  CA  TRP C  40      25.284 -34.642  55.171  1.00 12.25           C  
ATOM   1503  CB  TRP C  40      26.325 -33.707  54.642  1.00 11.58           C  
ATOM   1504  CG  TRP C  40      26.126 -32.348  55.201  1.00 12.84           C  
ATOM   1505  CD1 TRP C  40      26.464 -31.907  56.479  1.00 12.93           C  
ATOM   1506  NE1 TRP C  40      26.099 -30.575  56.635  1.00 12.93           N  
ATOM   1507  CE2 TRP C  40      25.554 -30.122  55.466  1.00 12.90           C  
ATOM   1508  CD2 TRP C  40      25.509 -31.220  54.549  1.00 12.46           C  
ATOM   1509  CE3 TRP C  40      24.986 -31.007  53.264  1.00 12.11           C  
ATOM   1510  CZ3 TRP C  40      24.499 -29.745  52.939  1.00 12.43           C  
ATOM   1511  CH2 TRP C  40      24.526 -28.677  53.877  1.00 12.60           C  
ATOM   1512  CZ2 TRP C  40      25.046 -28.848  55.143  1.00 12.82           C  
ATOM   1513  C   TRP C  40      23.856 -33.983  55.075  1.00 12.89           C  
ATOM   1514  O   TRP C  40      23.265 -33.609  56.109  1.00 13.63           O  
ATOM   1515  N   ALA C  41      23.290 -33.918  53.860  1.00 12.38           N  
ATOM   1516  CA  ALA C  41      21.963 -33.286  53.632  1.00 12.95           C  
ATOM   1517  CB  ALA C  41      21.675 -33.120  52.151  1.00 12.78           C  
ATOM   1518  C   ALA C  41      20.811 -33.999  54.338  1.00 14.04           C  
ATOM   1519  O   ALA C  41      19.944 -33.338  54.858  1.00 15.89           O  
ATOM   1520  N   GLU C  42      20.844 -35.334  54.438  1.00 13.85           N  
ATOM   1521  CA  GLU C  42      19.854 -36.038  55.216  1.00 13.61           C  
ATOM   1522  CB  GLU C  42      20.130 -37.543  55.185  1.00 13.04           C  
ATOM   1523  CG  GLU C  42      19.214 -38.312  56.124  1.00 12.97           C  
ATOM   1524  CD  GLU C  42      19.457 -39.804  56.038  1.00 13.35           C  
ATOM   1525  OE1 GLU C  42      19.958 -40.260  54.996  1.00 13.80           O  
ATOM   1526  OE2 GLU C  42      19.151 -40.543  56.994  1.00 13.93           O  
ATOM   1527  C   GLU C  42      19.867 -35.532  56.648  1.00 15.29           C  
ATOM   1528  O   GLU C  42      18.814 -35.189  57.182  1.00 15.54           O  
ATOM   1529  N   ASN C  43      21.048 -35.496  57.299  1.00 15.82           N  
ATOM   1530  CA  ASN C  43      21.062 -34.998  58.666  1.00 17.73           C  
ATOM   1531  CB  ASN C  43      22.385 -35.319  59.405  1.00 21.27           C  
ATOM   1532  CG  ASN C  43      22.371 -34.799  60.858  1.00 26.35           C  
ATOM   1533  OD1 ASN C  43      21.637 -35.295  61.742  1.00 28.46           O  
ATOM   1534  ND2 ASN C  43      23.135 -33.746  61.094  1.00 28.47           N  
ATOM   1535  C   ASN C  43      20.663 -33.487  58.813  1.00 15.68           C  
ATOM   1536  O   ASN C  43      19.895 -33.130  59.677  1.00 15.40           O  
ATOM   1537  N   GLU C  44      21.181 -32.630  57.949  1.00 13.78           N  
ATOM   1538  CA  GLU C  44      20.999 -31.206  58.062  1.00 13.05           C  
ATOM   1539  CB  GLU C  44      21.873 -30.562  56.966  1.00 13.32           C  
ATOM   1540  CG  GLU C  44      21.881 -29.050  56.876  1.00 14.00           C  
ATOM   1541  CD  GLU C  44      22.350 -28.346  58.136  1.00 15.98           C  
ATOM   1542  OE1 GLU C  44      23.070 -28.939  58.949  1.00 17.34           O  
ATOM   1543  OE2 GLU C  44      21.987 -27.167  58.332  1.00 18.87           O  
ATOM   1544  C   GLU C  44      19.545 -30.789  57.841  1.00 13.12           C  
ATOM   1545  O   GLU C  44      19.083 -29.770  58.387  1.00 12.43           O  
ATOM   1546  N   PHE C  45      18.854 -31.535  56.974  1.00 13.22           N  
ATOM   1547  CA  PHE C  45      17.519 -31.159  56.546  1.00 13.39           C  
ATOM   1548  CB  PHE C  45      17.487 -31.012  55.016  1.00 12.58           C  
ATOM   1549  CG  PHE C  45      18.300 -29.825  54.517  1.00 12.33           C  
ATOM   1550  CD1 PHE C  45      19.554 -30.019  53.883  1.00 12.53           C  
ATOM   1551  CE1 PHE C  45      20.361 -28.935  53.498  1.00 12.00           C  
ATOM   1552  CZ  PHE C  45      19.903 -27.661  53.720  1.00 11.89           C  
ATOM   1553  CE2 PHE C  45      18.677 -27.454  54.372  1.00 11.72           C  
ATOM   1554  CD2 PHE C  45      17.878 -28.524  54.748  1.00 11.77           C  
ATOM   1555  C   PHE C  45      16.427 -32.075  57.101  1.00 14.18           C  
ATOM   1556  O   PHE C  45      15.227 -31.904  56.765  1.00 14.78           O  
ATOM   1557  N   SER C  46      16.845 -33.020  57.964  1.00 13.57           N  
ATOM   1558  CA  SER C  46      15.942 -34.010  58.600  1.00 13.32           C  
ATOM   1559  CB  SER C  46      14.947 -33.361  59.540  1.00 12.98           C  
ATOM   1560  OG  SER C  46      15.545 -32.666  60.594  1.00 12.73           O  
ATOM   1561  C   SER C  46      15.089 -34.785  57.605  1.00 13.81           C  
ATOM   1562  O   SER C  46      13.898 -34.935  57.839  1.00 13.84           O  
ATOM   1563  N   LEU C  47      15.697 -35.304  56.541  1.00 14.06           N  
ATOM   1564  CA  LEU C  47      14.987 -35.955  55.439  1.00 14.62           C  
ATOM   1565  CB  LEU C  47      15.870 -35.839  54.206  1.00 13.53           C  
ATOM   1566  CG  LEU C  47      16.223 -34.404  53.818  1.00 13.59           C  
ATOM   1567  CD1 LEU C  47      17.230 -34.365  52.657  1.00 12.59           C  
ATOM   1568  CD2 LEU C  47      14.908 -33.690  53.458  1.00 11.78           C  
ATOM   1569  C   LEU C  47      14.803 -37.441  55.729  1.00 15.19           C  
ATOM   1570  O   LEU C  47      15.502 -37.944  56.589  1.00 17.51           O  
ATOM   1571  N   ARG C  48      13.943 -38.155  55.014  1.00 14.49           N  
ATOM   1572  CA  ARG C  48      13.854 -39.606  55.194  1.00 15.30           C  
ATOM   1573  CB  ARG C  48      12.783 -40.232  54.307  1.00 16.33           C  
ATOM   1574  CG  ARG C  48      11.438 -39.562  54.448  1.00 18.74           C  
ATOM   1575  CD  ARG C  48      10.685 -40.176  55.612  1.00 25.10           C  
ATOM   1576  NE  ARG C  48      10.314 -41.561  55.341  1.00 27.49           N  
ATOM   1577  CZ  ARG C  48       9.162 -41.912  54.766  1.00 34.65           C  
ATOM   1578  NH1 ARG C  48       8.264 -40.981  54.414  1.00 40.23           N  
ATOM   1579  NH2 ARG C  48       8.873 -43.187  54.538  1.00 35.81           N  
ATOM   1580  C   ARG C  48      15.201 -40.185  54.822  1.00 15.15           C  
ATOM   1581  O   ARG C  48      15.975 -39.517  54.112  1.00 15.27           O  
ATOM   1582  N   PRO C  49      15.483 -41.419  55.267  1.00 13.81           N  
ATOM   1583  CA  PRO C  49      16.758 -42.044  54.900  1.00 14.27           C  
ATOM   1584  CB  PRO C  49      16.621 -43.514  55.419  1.00 14.19           C  
ATOM   1585  CG  PRO C  49      15.690 -43.384  56.609  1.00 14.63           C  
ATOM   1586  CD  PRO C  49      14.732 -42.205  56.277  1.00 13.98           C  
ATOM   1587  C   PRO C  49      17.066 -41.997  53.412  1.00 14.93           C  
ATOM   1588  O   PRO C  49      16.193 -42.179  52.585  1.00 15.50           O  
ATOM   1589  N   ILE C  50      18.294 -41.678  53.071  1.00 15.23           N  
ATOM   1590  CA  ILE C  50      18.690 -41.565  51.662  1.00 17.08           C  
ATOM   1591  CB  ILE C  50      19.410 -40.235  51.343  1.00 17.36           C  
ATOM   1592  CG1 ILE C  50      18.442 -39.026  51.554  1.00 15.45           C  
ATOM   1593  CD1 ILE C  50      19.169 -37.707  51.389  1.00 14.47           C  
ATOM   1594  CG2 ILE C  50      19.949 -40.261  49.920  1.00 16.02           C  
ATOM   1595  C   ILE C  50      19.639 -42.685  51.441  1.00 17.80           C  
ATOM   1596  O   ILE C  50      20.777 -42.659  51.882  1.00 18.79           O  
ATOM   1597  N   ASP C  51      19.122 -43.734  50.853  1.00 19.84           N  
ATOM   1598  CA  ASP C  51      19.866 -44.936  50.616  1.00 22.47           C  
ATOM   1599  CB  ASP C  51      18.914 -45.897  49.943  1.00 25.97           C  
ATOM   1600  CG  ASP C  51      19.589 -47.061  49.345  1.00 34.88           C  
ATOM   1601  OD1 ASP C  51      20.867 -47.182  49.331  1.00 38.64           O  
ATOM   1602  OD2 ASP C  51      18.786 -47.887  48.870  1.00 39.68           O  
ATOM   1603  C   ASP C  51      21.155 -44.629  49.809  1.00 21.98           C  
ATOM   1604  O   ASP C  51      21.187 -43.764  48.932  1.00 18.60           O  
ATOM   1605  N   SER C  52      22.250 -45.298  50.158  1.00 24.74           N  
ATOM   1606  CA  SER C  52      23.578 -44.994  49.511  1.00 26.59           C  
ATOM   1607  CB  SER C  52      24.702 -45.840  50.129  1.00 26.08           C  
ATOM   1608  OG  SER C  52      24.243 -47.183  50.235  1.00 27.11           O  
ATOM   1609  C   SER C  52      23.590 -45.145  47.969  1.00 25.30           C  
ATOM   1610  O   SER C  52      24.414 -44.573  47.330  1.00 26.43           O  
ATOM   1611  N   ASN C  53      22.659 -45.889  47.390  1.00 26.33           N  
ATOM   1612  CA  ASN C  53      22.577 -46.030  45.959  1.00 26.93           C  
ATOM   1613  CB  ASN C  53      22.103 -47.434  45.671  1.00 27.74           C  
ATOM   1614  CG  ASN C  53      20.594 -47.584  45.823  1.00 33.58           C  
ATOM   1615  OD1 ASN C  53      19.898 -46.632  46.168  1.00 37.55           O  
ATOM   1616  ND2 ASN C  53      20.077 -48.777  45.527  1.00 32.27           N  
ATOM   1617  C   ASN C  53      21.652 -45.013  45.220  1.00 28.09           C  
ATOM   1618  O   ASN C  53      21.202 -45.280  44.087  1.00 32.48           O  
ATOM   1619  N   THR C  54      21.329 -43.874  45.828  1.00 23.68           N  
ATOM   1620  CA  THR C  54      20.349 -43.006  45.177  1.00 19.36           C  
ATOM   1621  CB  THR C  54      19.667 -42.010  46.155  1.00 20.01           C  
ATOM   1622  OG1 THR C  54      19.334 -42.703  47.348  1.00 17.46           O  
ATOM   1623  CG2 THR C  54      18.342 -41.559  45.595  1.00 20.44           C  
ATOM   1624  C   THR C  54      20.925 -42.343  43.941  1.00 16.72           C  
ATOM   1625  O   THR C  54      20.230 -42.224  42.919  1.00 15.58           O  
ATOM   1626  N   PHE C  55      22.201 -41.970  44.008  1.00 13.77           N  
ATOM   1627  CA  PHE C  55      22.879 -41.281  42.954  1.00 12.99           C  
ATOM   1628  CB  PHE C  55      23.008 -39.751  43.218  1.00 13.90           C  
ATOM   1629  CG  PHE C  55      21.694 -38.987  43.322  1.00 14.57           C  
ATOM   1630  CD1 PHE C  55      21.026 -38.874  44.540  1.00 15.55           C  
ATOM   1631  CE1 PHE C  55      19.825 -38.147  44.658  1.00 15.93           C  
ATOM   1632  CZ  PHE C  55      19.279 -37.477  43.553  1.00 15.64           C  
ATOM   1633  CE2 PHE C  55      19.936 -37.573  42.321  1.00 15.95           C  
ATOM   1634  CD2 PHE C  55      21.130 -38.341  42.216  1.00 16.18           C  
ATOM   1635  C   PHE C  55      24.283 -41.884  42.800  1.00 13.61           C  
ATOM   1636  O   PHE C  55      25.298 -41.321  43.239  1.00 13.22           O  
ATOM   1637  N   GLU C  56      24.375 -43.022  42.137  1.00 13.19           N  
ATOM   1638  CA  GLU C  56      25.706 -43.635  41.915  1.00 12.75           C  
ATOM   1639  CB  GLU C  56      25.549 -45.143  41.878  1.00 11.99           C  
ATOM   1640  CG  GLU C  56      25.185 -45.538  43.299  1.00 12.73           C  
ATOM   1641  CD  GLU C  56      24.914 -47.001  43.472  1.00 13.39           C  
ATOM   1642  OE1 GLU C  56      24.176 -47.557  42.651  1.00 11.78           O  
ATOM   1643  OE2 GLU C  56      25.454 -47.601  44.454  1.00 14.38           O  
ATOM   1644  C   GLU C  56      26.501 -43.042  40.717  1.00 12.34           C  
ATOM   1645  O   GLU C  56      26.493 -43.609  39.616  1.00 11.38           O  
ATOM   1646  N   MET C  57      27.137 -41.882  40.965  1.00 12.20           N  
ATOM   1647  CA  MET C  57      27.740 -41.026  39.897  1.00 12.40           C  
ATOM   1648  CB  MET C  57      26.609 -40.375  39.043  1.00 12.73           C  
ATOM   1649  CG  MET C  57      25.739 -39.378  39.818  1.00 11.23           C  
ATOM   1650  SD  MET C  57      24.275 -38.905  38.854  1.00 13.61           S  
ATOM   1651  CE  MET C  57      23.261 -40.395  38.791  1.00 10.98           C  
ATOM   1652  C   MET C  57      28.529 -39.872  40.528  1.00 12.73           C  
ATOM   1653  O   MET C  57      28.342 -39.602  41.751  1.00 14.07           O  
ATOM   1654  N   ASN C  58      29.352 -39.160  39.724  1.00 11.66           N  
ATOM   1655  CA  ASN C  58      30.109 -38.021  40.225  1.00 11.82           C  
ATOM   1656  CB  ASN C  58      31.544 -37.930  39.609  1.00 12.09           C  
ATOM   1657  CG  ASN C  58      31.522 -37.888  38.103  1.00 12.77           C  
ATOM   1658  OD1 ASN C  58      30.504 -37.511  37.495  1.00 13.88           O  
ATOM   1659  ND2 ASN C  58      32.603 -38.325  37.481  1.00 12.64           N  
ATOM   1660  C   ASN C  58      29.351 -36.718  40.067  1.00 11.57           C  
ATOM   1661  O   ASN C  58      28.244 -36.730  39.592  1.00 12.84           O  
ATOM   1662  N   GLY C  59      29.952 -35.598  40.456  1.00 11.59           N  
ATOM   1663  CA  GLY C  59      29.305 -34.278  40.372  1.00 11.04           C  
ATOM   1664  C   GLY C  59      28.988 -33.868  38.958  1.00 11.49           C  
ATOM   1665  O   GLY C  59      27.903 -33.327  38.705  1.00 12.65           O  
ATOM   1666  N   LYS C  60      29.893 -34.133  38.013  1.00 11.00           N  
ATOM   1667  CA  LYS C  60      29.608 -33.787  36.598  1.00 11.39           C  
ATOM   1668  CB  LYS C  60      30.794 -34.061  35.618  1.00 10.89           C  
ATOM   1669  C   LYS C  60      28.314 -34.439  36.095  1.00 11.39           C  
ATOM   1670  O   LYS C  60      27.507 -33.777  35.470  1.00 12.85           O  
ATOM   1671  N   ALA C  61      28.110 -35.719  36.385  1.00 11.96           N  
ATOM   1672  CA  ALA C  61      26.881 -36.422  36.009  1.00 11.91           C  
ATOM   1673  CB  ALA C  61      27.069 -37.886  36.260  1.00 12.77           C  
ATOM   1674  C   ALA C  61      25.725 -35.896  36.835  1.00 11.75           C  
ATOM   1675  O   ALA C  61      24.662 -35.572  36.315  1.00 12.41           O  
ATOM   1676  N   LEU C  62      25.930 -35.722  38.121  1.00 11.86           N  
ATOM   1677  CA  LEU C  62      24.836 -35.201  38.929  1.00 11.90           C  
ATOM   1678  CB  LEU C  62      25.293 -35.090  40.379  1.00 11.57           C  
ATOM   1679  CG  LEU C  62      24.353 -34.512  41.481  1.00 11.09           C  
ATOM   1680  CD1 LEU C  62      23.326 -35.551  41.922  1.00 10.06           C  
ATOM   1681  CD2 LEU C  62      25.171 -34.027  42.676  1.00  9.61           C  
ATOM   1682  C   LEU C  62      24.363 -33.857  38.382  1.00 12.66           C  
ATOM   1683  O   LEU C  62      23.150 -33.552  38.355  1.00 12.43           O  
ATOM   1684  N   LEU C  63      25.309 -33.061  37.858  1.00 12.70           N  
ATOM   1685  CA  LEU C  63      24.931 -31.774  37.303  1.00 12.41           C  
ATOM   1686  CB  LEU C  63      26.170 -30.901  37.091  1.00 13.16           C  
ATOM   1687  CG  LEU C  63      26.802 -30.227  38.319  1.00 13.13           C  
ATOM   1688  CD1 LEU C  63      28.109 -29.583  37.875  1.00 14.91           C  
ATOM   1689  CD2 LEU C  63      25.854 -29.180  38.835  1.00 12.52           C  
ATOM   1690  C   LEU C  63      24.097 -31.865  36.005  1.00 11.67           C  
ATOM   1691  O   LEU C  63      23.478 -30.878  35.601  1.00 11.34           O  
ATOM   1692  N   LEU C  64      24.066 -33.037  35.384  1.00 10.91           N  
ATOM   1693  CA  LEU C  64      23.328 -33.255  34.127  1.00 10.80           C  
ATOM   1694  CB  LEU C  64      23.976 -34.356  33.245  1.00 10.98           C  
ATOM   1695  CG  LEU C  64      25.147 -33.939  32.308  1.00 12.03           C  
ATOM   1696  CD1 LEU C  64      26.070 -35.050  31.892  1.00 11.43           C  
ATOM   1697  CD2 LEU C  64      24.649 -33.209  31.061  1.00 11.98           C  
ATOM   1698  C   LEU C  64      21.879 -33.596  34.379  1.00 10.80           C  
ATOM   1699  O   LEU C  64      21.071 -33.383  33.507  1.00 10.88           O  
ATOM   1700  N   LEU C  65      21.562 -34.158  35.552  1.00 11.14           N  
ATOM   1701  CA  LEU C  65      20.176 -34.575  35.917  1.00 11.00           C  
ATOM   1702  CB  LEU C  65      20.163 -35.276  37.289  1.00 11.55           C  
ATOM   1703  CG  LEU C  65      21.056 -36.549  37.440  1.00 12.01           C  
ATOM   1704  CD1 LEU C  65      20.990 -37.121  38.826  1.00 10.94           C  
ATOM   1705  CD2 LEU C  65      20.640 -37.558  36.377  1.00 12.56           C  
ATOM   1706  C   LEU C  65      19.248 -33.404  35.966  1.00 10.47           C  
ATOM   1707  O   LEU C  65      19.659 -32.337  36.412  1.00 10.44           O  
ATOM   1708  N   THR C  66      18.012 -33.585  35.493  1.00  9.96           N  
ATOM   1709  CA  THR C  66      16.961 -32.563  35.636  1.00  9.91           C  
ATOM   1710  CB  THR C  66      15.817 -32.803  34.641  1.00  9.78           C  
ATOM   1711  OG1 THR C  66      15.206 -34.053  35.007  1.00 10.35           O  
ATOM   1712  CG2 THR C  66      16.360 -32.913  33.193  1.00  8.99           C  
ATOM   1713  C   THR C  66      16.373 -32.719  37.050  1.00  9.96           C  
ATOM   1714  O   THR C  66      16.658 -33.715  37.724  1.00 10.01           O  
ATOM   1715  N   LYS C  67      15.541 -31.753  37.487  1.00  9.92           N  
ATOM   1716  CA  LYS C  67      14.850 -31.833  38.752  1.00  9.90           C  
ATOM   1717  CB  LYS C  67      14.102 -30.523  38.996  1.00 10.17           C  
ATOM   1718  CG  LYS C  67      13.644 -30.305  40.454  1.00 10.12           C  
ATOM   1719  CD  LYS C  67      13.013 -28.889  40.686  1.00  9.60           C  
ATOM   1720  CE  LYS C  67      12.778 -28.651  42.171  1.00  8.74           C  
ATOM   1721  NZ  LYS C  67      12.275 -27.283  42.520  1.00  8.96           N  
ATOM   1722  C   LYS C  67      13.871 -33.053  38.756  1.00 10.34           C  
ATOM   1723  O   LYS C  67      13.747 -33.759  39.750  1.00  9.82           O  
ATOM   1724  N   GLU C  68      13.208 -33.303  37.631  1.00 10.52           N  
ATOM   1725  CA  GLU C  68      12.401 -34.503  37.484  1.00 11.53           C  
ATOM   1726  CB  GLU C  68      11.675 -34.507  36.118  1.00 12.30           C  
ATOM   1727  CG  GLU C  68      11.281 -35.922  35.681  1.00 15.45           C  
ATOM   1728  CD  GLU C  68      10.755 -36.048  34.207  1.00 17.57           C  
ATOM   1729  OE1 GLU C  68      11.441 -36.673  33.315  1.00 17.03           O  
ATOM   1730  OE2 GLU C  68       9.645 -35.549  33.946  1.00 16.22           O  
ATOM   1731  C   GLU C  68      13.269 -35.789  37.735  1.00 11.83           C  
ATOM   1732  O   GLU C  68      12.777 -36.760  38.360  1.00 11.84           O  
ATOM   1733  N   ASP C  69      14.548 -35.819  37.301  1.00 10.38           N  
ATOM   1734  CA  ASP C  69      15.324 -36.994  37.679  1.00 10.48           C  
ATOM   1735  CB  ASP C  69      16.671 -37.089  36.935  1.00  9.85           C  
ATOM   1736  CG  ASP C  69      16.490 -37.016  35.425  1.00 10.26           C  
ATOM   1737  OD1 ASP C  69      15.533 -37.620  34.897  1.00 10.29           O  
ATOM   1738  OD2 ASP C  69      17.281 -36.345  34.721  1.00 10.56           O  
ATOM   1739  C   ASP C  69      15.515 -37.040  39.194  1.00 10.70           C  
ATOM   1740  O   ASP C  69      15.536 -38.120  39.806  1.00 11.42           O  
ATOM   1741  N   PHE C  70      15.712 -35.891  39.810  1.00 10.62           N  
ATOM   1742  CA  PHE C  70      15.904 -35.908  41.255  1.00 11.06           C  
ATOM   1743  CB  PHE C  70      16.248 -34.531  41.807  1.00 10.13           C  
ATOM   1744  CG  PHE C  70      17.720 -34.211  41.753  1.00  9.33           C  
ATOM   1745  CD1 PHE C  70      18.370 -34.061  40.553  1.00  9.76           C  
ATOM   1746  CE1 PHE C  70      19.715 -33.725  40.505  1.00  9.98           C  
ATOM   1747  CZ  PHE C  70      20.401 -33.549  41.681  1.00 10.02           C  
ATOM   1748  CE2 PHE C  70      19.750 -33.691  42.882  1.00  9.65           C  
ATOM   1749  CD2 PHE C  70      18.413 -34.008  42.893  1.00  9.16           C  
ATOM   1750  C   PHE C  70      14.698 -36.427  41.965  1.00 12.27           C  
ATOM   1751  O   PHE C  70      14.869 -37.245  42.869  1.00 13.47           O  
ATOM   1752  N   ARG C  71      13.507 -35.954  41.575  1.00 13.43           N  
ATOM   1753  CA  ARG C  71      12.221 -36.488  42.096  1.00 15.24           C  
ATOM   1754  CB  ARG C  71      10.986 -35.770  41.533  1.00 16.07           C  
ATOM   1755  CG  ARG C  71      10.840 -34.344  42.052  1.00 18.40           C  
ATOM   1756  CD  ARG C  71       9.383 -33.835  42.213  1.00 19.73           C  
ATOM   1757  NE  ARG C  71       9.266 -32.339  42.227  1.00 19.54           N  
ATOM   1758  CZ  ARG C  71       9.550 -31.544  41.182  1.00 22.05           C  
ATOM   1759  NH1 ARG C  71       9.943 -32.083  40.028  1.00 25.48           N  
ATOM   1760  NH2 ARG C  71       9.418 -30.202  41.239  1.00 23.89           N  
ATOM   1761  C   ARG C  71      12.021 -37.988  41.929  1.00 14.62           C  
ATOM   1762  O   ARG C  71      11.551 -38.609  42.834  1.00 14.67           O  
ATOM   1763  N   TYR C  72      12.402 -38.569  40.797  1.00 15.24           N  
ATOM   1764  CA  TYR C  72      12.238 -40.008  40.566  1.00 14.13           C  
ATOM   1765  CB  TYR C  72      12.540 -40.376  39.147  1.00 16.88           C  
ATOM   1766  CG  TYR C  72      11.378 -40.291  38.203  1.00 26.66           C  
ATOM   1767  CD1 TYR C  72      11.139 -41.333  37.315  1.00 27.36           C  
ATOM   1768  CE1 TYR C  72      10.092 -41.256  36.397  1.00 33.76           C  
ATOM   1769  CZ  TYR C  72       9.228 -40.144  36.351  1.00 31.22           C  
ATOM   1770  OH  TYR C  72       8.229 -40.184  35.375  1.00 29.72           O  
ATOM   1771  CE2 TYR C  72       9.402 -39.082  37.249  1.00 31.58           C  
ATOM   1772  CD2 TYR C  72      10.469 -39.144  38.182  1.00 30.84           C  
ATOM   1773  C   TYR C  72      13.174 -40.823  41.373  1.00 12.93           C  
ATOM   1774  O   TYR C  72      12.794 -41.853  41.854  1.00 12.83           O  
ATOM   1775  N   ARG C  73      14.419 -40.386  41.486  1.00 10.75           N  
ATOM   1776  CA  ARG C  73      15.406 -41.095  42.272  1.00  9.94           C  
ATOM   1777  CB  ARG C  73      16.809 -40.482  42.045  1.00  8.80           C  
ATOM   1778  CG  ARG C  73      17.323 -40.920  40.694  1.00  7.90           C  
ATOM   1779  CD  ARG C  73      18.589 -40.180  40.274  1.00  7.70           C  
ATOM   1780  NE  ARG C  73      19.141 -40.778  39.089  1.00  6.76           N  
ATOM   1781  CZ  ARG C  73      19.994 -41.780  39.098  1.00  6.68           C  
ATOM   1782  NH1 ARG C  73      20.498 -42.252  40.250  1.00  6.82           N  
ATOM   1783  NH2 ARG C  73      20.381 -42.282  37.946  1.00  6.45           N  
ATOM   1784  C   ARG C  73      15.043 -41.039  43.728  1.00  9.46           C  
ATOM   1785  O   ARG C  73      15.360 -41.923  44.477  1.00  9.30           O  
ATOM   1786  N   SER C  74      14.359 -39.969  44.108  1.00  9.84           N  
ATOM   1787  CA  SER C  74      14.113 -39.634  45.516  1.00  9.44           C  
ATOM   1788  CB  SER C  74      15.284 -38.795  46.016  1.00  9.22           C  
ATOM   1789  OG  SER C  74      15.036 -38.445  47.357  1.00  8.93           O  
ATOM   1790  C   SER C  74      12.764 -38.900  45.706  1.00  9.41           C  
ATOM   1791  O   SER C  74      12.725 -37.652  45.796  1.00  9.09           O  
ATOM   1792  N   PRO C  75      11.657 -39.667  45.772  1.00  9.50           N  
ATOM   1793  CA  PRO C  75      10.333 -39.097  45.974  1.00  9.72           C  
ATOM   1794  CB  PRO C  75       9.405 -40.336  46.092  1.00  9.62           C  
ATOM   1795  CG  PRO C  75      10.091 -41.361  45.279  1.00  9.95           C  
ATOM   1796  CD  PRO C  75      11.595 -41.120  45.503  1.00 10.03           C  
ATOM   1797  C   PRO C  75      10.266 -38.301  47.252  1.00 10.25           C  
ATOM   1798  O   PRO C  75       9.609 -37.318  47.261  1.00  9.87           O  
ATOM   1799  N   HIS C  76      10.948 -38.697  48.333  1.00 11.25           N  
ATOM   1800  CA  HIS C  76      10.820 -37.968  49.583  1.00 12.46           C  
ATOM   1801  CB  HIS C  76      11.326 -38.838  50.734  1.00 13.31           C  
ATOM   1802  CG  HIS C  76      10.564 -40.112  50.888  1.00 13.67           C  
ATOM   1803  ND1 HIS C  76       9.176 -40.156  50.882  1.00 13.78           N  
ATOM   1804  CE1 HIS C  76       8.783 -41.417  51.029  1.00 13.72           C  
ATOM   1805  NE2 HIS C  76       9.862 -42.172  51.182  1.00 13.87           N  
ATOM   1806  CD2 HIS C  76      10.991 -41.380  51.109  1.00 12.54           C  
ATOM   1807  C   HIS C  76      11.575 -36.621  49.593  1.00 13.13           C  
ATOM   1808  O   HIS C  76      11.137 -35.632  50.232  1.00 11.73           O  
ATOM   1809  N   SER C  77      12.731 -36.609  48.927  1.00 12.55           N  
ATOM   1810  CA  SER C  77      13.611 -35.469  49.112  1.00 13.75           C  
ATOM   1811  CB  SER C  77      14.749 -35.854  50.071  1.00 13.16           C  
ATOM   1812  OG  SER C  77      14.208 -36.430  51.250  1.00 13.18           O  
ATOM   1813  C   SER C  77      14.237 -34.880  47.836  1.00 13.45           C  
ATOM   1814  O   SER C  77      15.101 -34.025  47.964  1.00 14.49           O  
ATOM   1815  N   GLY C  78      13.882 -35.390  46.658  1.00 12.17           N  
ATOM   1816  CA  GLY C  78      14.600 -35.030  45.429  1.00 11.01           C  
ATOM   1817  C   GLY C  78      14.540 -33.521  45.171  1.00 10.38           C  
ATOM   1818  O   GLY C  78      15.565 -32.912  44.822  1.00 10.90           O  
ATOM   1819  N   ASP C  79      13.386 -32.902  45.394  1.00  9.57           N  
ATOM   1820  CA  ASP C  79      13.254 -31.467  45.137  1.00  9.16           C  
ATOM   1821  CB  ASP C  79      11.807 -30.995  45.075  1.00  9.07           C  
ATOM   1822  CG  ASP C  79      10.932 -31.539  46.230  1.00  9.07           C  
ATOM   1823  OD1 ASP C  79      11.528 -32.098  47.203  1.00  9.20           O  
ATOM   1824  OD2 ASP C  79       9.700 -31.324  46.186  1.00  7.71           O  
ATOM   1825  C   ASP C  79      14.120 -30.684  46.060  1.00  9.90           C  
ATOM   1826  O   ASP C  79      14.879 -29.806  45.585  1.00 10.99           O  
ATOM   1827  N   VAL C  80      14.112 -31.015  47.361  1.00  9.84           N  
ATOM   1828  CA  VAL C  80      15.016 -30.367  48.316  1.00  9.50           C  
ATOM   1829  CB  VAL C  80      15.000 -31.013  49.717  1.00  9.53           C  
ATOM   1830  CG1 VAL C  80      16.052 -30.364  50.611  1.00  9.66           C  
ATOM   1831  CG2 VAL C  80      13.649 -30.887  50.368  1.00  9.64           C  
ATOM   1832  C   VAL C  80      16.441 -30.515  47.830  1.00  9.96           C  
ATOM   1833  O   VAL C  80      17.190 -29.506  47.781  1.00 10.36           O  
ATOM   1834  N   LEU C  81      16.855 -31.759  47.519  1.00  8.60           N  
ATOM   1835  CA  LEU C  81      18.239 -31.984  47.093  1.00  8.48           C  
ATOM   1836  CB  LEU C  81      18.508 -33.497  46.911  1.00  8.27           C  
ATOM   1837  CG  LEU C  81      18.411 -34.364  48.192  1.00  7.92           C  
ATOM   1838  CD1 LEU C  81      18.543 -35.794  47.716  1.00  7.38           C  
ATOM   1839  CD2 LEU C  81      19.487 -33.994  49.266  1.00  7.36           C  
ATOM   1840  C   LEU C  81      18.669 -31.190  45.829  1.00  8.68           C  
ATOM   1841  O   LEU C  81      19.746 -30.606  45.831  1.00  8.99           O  
ATOM   1842  N   TYR C  82      17.827 -31.188  44.774  1.00  8.11           N  
ATOM   1843  CA  TYR C  82      18.051 -30.348  43.638  1.00  8.21           C  
ATOM   1844  CB  TYR C  82      16.969 -30.595  42.613  1.00  7.99           C  
ATOM   1845  CG  TYR C  82      17.224 -29.829  41.333  1.00  7.92           C  
ATOM   1846  CD1 TYR C  82      17.894 -30.434  40.259  1.00  7.38           C  
ATOM   1847  CE1 TYR C  82      18.108 -29.748  39.083  1.00  7.58           C  
ATOM   1848  CZ  TYR C  82      17.638 -28.418  38.980  1.00  7.78           C  
ATOM   1849  OH  TYR C  82      17.824 -27.740  37.813  1.00  7.61           O  
ATOM   1850  CE2 TYR C  82      16.910 -27.815  40.004  1.00  7.45           C  
ATOM   1851  CD2 TYR C  82      16.706 -28.516  41.166  1.00  7.79           C  
ATOM   1852  C   TYR C  82      18.143 -28.822  43.955  1.00  8.76           C  
ATOM   1853  O   TYR C  82      19.033 -28.100  43.458  1.00 10.00           O  
ATOM   1854  N   GLU C  83      17.251 -28.292  44.768  1.00  8.29           N  
ATOM   1855  CA  GLU C  83      17.372 -26.879  45.102  1.00  8.05           C  
ATOM   1856  CB  GLU C  83      16.081 -26.391  45.795  1.00  7.71           C  
ATOM   1857  CG  GLU C  83      14.863 -26.422  44.856  1.00  7.57           C  
ATOM   1858  CD  GLU C  83      15.095 -25.530  43.636  1.00  7.70           C  
ATOM   1859  OE1 GLU C  83      15.711 -24.432  43.748  1.00  8.15           O  
ATOM   1860  OE2 GLU C  83      14.692 -25.880  42.534  1.00  7.70           O  
ATOM   1861  C   GLU C  83      18.605 -26.651  46.002  1.00  8.28           C  
ATOM   1862  O   GLU C  83      19.207 -25.546  46.016  1.00  8.16           O  
ATOM   1863  N   LEU C  84      18.956 -27.639  46.805  1.00  8.23           N  
ATOM   1864  CA  LEU C  84      20.178 -27.471  47.600  1.00  8.79           C  
ATOM   1865  CB  LEU C  84      20.404 -28.707  48.457  1.00  9.59           C  
ATOM   1866  CG  LEU C  84      21.676 -28.809  49.309  1.00 10.35           C  
ATOM   1867  CD1 LEU C  84      21.834 -27.563  50.188  1.00 10.32           C  
ATOM   1868  CD2 LEU C  84      21.593 -30.080  50.112  1.00 10.46           C  
ATOM   1869  C   LEU C  84      21.371 -27.314  46.606  1.00  8.52           C  
ATOM   1870  O   LEU C  84      22.202 -26.381  46.713  1.00  8.25           O  
ATOM   1871  N   LEU C  85      21.454 -28.241  45.656  1.00  7.99           N  
ATOM   1872  CA  LEU C  85      22.475 -28.163  44.663  1.00  7.78           C  
ATOM   1873  CB  LEU C  85      22.302 -29.268  43.642  1.00  7.24           C  
ATOM   1874  CG  LEU C  85      23.367 -29.359  42.539  1.00  6.99           C  
ATOM   1875  CD1 LEU C  85      24.837 -29.419  43.125  1.00  6.66           C  
ATOM   1876  CD2 LEU C  85      22.946 -30.568  41.678  1.00  6.76           C  
ATOM   1877  C   LEU C  85      22.451 -26.784  43.969  1.00  8.52           C  
ATOM   1878  O   LEU C  85      23.502 -26.233  43.742  1.00  7.75           O  
ATOM   1879  N   GLN C  86      21.269 -26.242  43.624  1.00  9.70           N  
ATOM   1880  CA  GLN C  86      21.239 -24.961  42.941  1.00 11.34           C  
ATOM   1881  CB  GLN C  86      19.862 -24.583  42.388  1.00 14.57           C  
ATOM   1882  CG  GLN C  86      19.260 -25.533  41.324  1.00 17.32           C  
ATOM   1883  CD  GLN C  86      20.271 -26.238  40.412  1.00 19.62           C  
ATOM   1884  OE1 GLN C  86      20.774 -25.628  39.469  1.00 23.43           O  
ATOM   1885  NE2 GLN C  86      20.497 -27.560  40.629  1.00 18.92           N  
ATOM   1886  C   GLN C  86      21.684 -23.845  43.826  1.00 10.74           C  
ATOM   1887  O   GLN C  86      22.291 -22.903  43.361  1.00 10.99           O  
ATOM   1888  N  AHIS C  87      21.364 -23.928  45.111  0.50 10.83           N  
ATOM   1889  N  BHIS C  87      21.400 -23.938  45.112  0.50 10.35           N  
ATOM   1890  CA AHIS C  87      21.844 -22.940  46.068  0.50 10.81           C  
ATOM   1891  CA BHIS C  87      21.846 -22.913  46.038  0.50 10.05           C  
ATOM   1892  CB AHIS C  87      21.322 -23.195  47.482  0.50 10.74           C  
ATOM   1893  CB BHIS C  87      21.075 -22.987  47.352  0.50  9.28           C  
ATOM   1894  CG AHIS C  87      21.789 -22.181  48.480  0.50 11.46           C  
ATOM   1895  CG BHIS C  87      19.702 -22.384  47.259  0.50  9.18           C  
ATOM   1896  ND1AHIS C  87      21.125 -20.986  48.704  0.50 11.50           N  
ATOM   1897  ND1BHIS C  87      19.264 -21.375  48.098  0.50  8.71           N  
ATOM   1898  CE1AHIS C  87      21.770 -20.291  49.625  0.50 11.61           C  
ATOM   1899  CE1BHIS C  87      18.033 -21.048  47.772  0.50  8.73           C  
ATOM   1900  NE2AHIS C  87      22.844 -20.976  49.986  0.50 12.14           N  
ATOM   1901  NE2BHIS C  87      17.666 -21.781  46.732  0.50  8.83           N  
ATOM   1902  CD2AHIS C  87      22.876 -22.165  49.290  0.50 11.87           C  
ATOM   1903  CD2BHIS C  87      18.691 -22.618  46.389  0.50  8.80           C  
ATOM   1904  C  AHIS C  87      23.365 -22.957  46.059  0.50 10.89           C  
ATOM   1905  C  BHIS C  87      23.364 -22.942  46.222  0.50 10.43           C  
ATOM   1906  O  AHIS C  87      23.996 -21.950  45.802  0.50 10.60           O  
ATOM   1907  O  BHIS C  87      24.003 -21.914  46.254  0.50 10.34           O  
ATOM   1908  N   ILE C  88      23.935 -24.132  46.278  1.00 11.12           N  
ATOM   1909  CA  ILE C  88      25.351 -24.284  46.380  1.00 12.41           C  
ATOM   1910  CB  ILE C  88      25.714 -25.771  46.538  1.00 12.86           C  
ATOM   1911  CG1 ILE C  88      25.430 -26.195  47.979  1.00 12.49           C  
ATOM   1912  CD1 ILE C  88      25.419 -27.719  48.154  1.00 13.88           C  
ATOM   1913  CG2 ILE C  88      27.199 -26.037  46.138  1.00 12.74           C  
ATOM   1914  C   ILE C  88      26.058 -23.707  45.157  1.00 13.79           C  
ATOM   1915  O   ILE C  88      27.136 -23.186  45.258  1.00 14.30           O  
ATOM   1916  N   LEU C  89      25.461 -23.852  43.994  1.00 15.10           N  
ATOM   1917  CA  LEU C  89      26.089 -23.357  42.792  1.00 16.88           C  
ATOM   1918  CB  LEU C  89      25.414 -23.968  41.572  1.00 16.02           C  
ATOM   1919  CG  LEU C  89      25.651 -25.395  41.150  1.00 15.39           C  
ATOM   1920  CD1 LEU C  89      24.480 -25.602  40.189  1.00 14.88           C  
ATOM   1921  CD2 LEU C  89      26.978 -25.434  40.406  1.00 14.35           C  
ATOM   1922  C   LEU C  89      26.020 -21.826  42.656  1.00 17.51           C  
ATOM   1923  O   LEU C  89      26.858 -21.261  41.997  1.00 16.78           O  
ATOM   1924  N   LYS C  90      24.996 -21.194  43.218  1.00 20.09           N  
ATOM   1925  CA  LYS C  90      24.857 -19.746  43.139  1.00 26.08           C  
ATOM   1926  CB  LYS C  90      23.401 -19.281  43.324  1.00 27.50           C  
ATOM   1927  CG  LYS C  90      23.267 -17.800  42.889  1.00 39.80           C  
ATOM   1928  CD  LYS C  90      21.826 -17.235  43.201  1.00 43.44           C  
ATOM   1929  CE  LYS C  90      21.753 -15.763  42.633  1.00 42.14           C  
ATOM   1930  NZ  LYS C  90      20.329 -15.322  42.729  1.00 44.38           N  
ATOM   1931  C   LYS C  90      25.795 -19.137  44.179  1.00 30.01           C  
ATOM   1932  O   LYS C  90      26.652 -18.321  43.852  1.00 28.53           O  
ATOM   1933  N   GLN C  91      25.627 -19.574  45.428  1.00 35.92           N  
ATOM   1934  CA  GLN C  91      26.529 -19.259  46.555  1.00 37.90           C  
ATOM   1935  CB  GLN C  91      25.839 -19.619  47.895  1.00 35.27           C  
ATOM   1936  C   GLN C  91      27.895 -19.983  46.432  1.00 34.38           C  
ATOM   1937  O   GLN C  91      28.772 -19.584  45.657  1.00 31.52           O  
ATOM   1938  N   ASP D   3     -23.825  -7.487  82.418  1.00 31.04           N  
ATOM   1939  CA  ASP D   3     -23.629  -6.152  81.738  1.00 29.68           C  
ATOM   1940  CB  ASP D   3     -22.749  -5.258  82.597  1.00 29.53           C  
ATOM   1941  CG  ASP D   3     -22.741  -3.781  82.132  1.00 28.17           C  
ATOM   1942  OD1 ASP D   3     -22.916  -3.477  80.916  1.00 24.25           O  
ATOM   1943  OD2 ASP D   3     -22.559  -2.930  83.042  1.00 27.81           O  
ATOM   1944  C   ASP D   3     -22.996  -6.250  80.345  1.00 29.21           C  
ATOM   1945  O   ASP D   3     -21.761  -6.328  80.225  1.00 28.73           O  
ATOM   1946  N   ASN D   4     -23.839  -6.189  79.309  1.00 28.61           N  
ATOM   1947  CA  ASN D   4     -23.414  -6.368  77.905  1.00 29.43           C  
ATOM   1948  CB  ASN D   4     -24.643  -6.437  76.991  1.00 28.48           C  
ATOM   1949  CG  ASN D   4     -25.358  -7.794  77.056  1.00 26.24           C  
ATOM   1950  OD1 ASN D   4     -24.817  -8.789  77.557  1.00 23.95           O  
ATOM   1951  ND2 ASN D   4     -26.574  -7.833  76.526  1.00 24.77           N  
ATOM   1952  C   ASN D   4     -22.386  -5.354  77.341  1.00 32.28           C  
ATOM   1953  O   ASN D   4     -21.512  -5.742  76.554  1.00 30.82           O  
ATOM   1954  N   ASN D   5     -22.496  -4.073  77.740  1.00 32.17           N  
ATOM   1955  CA  ASN D   5     -21.500  -3.048  77.416  1.00 32.04           C  
ATOM   1956  CB  ASN D   5     -21.853  -1.660  78.069  1.00 36.18           C  
ATOM   1957  CG  ASN D   5     -22.917  -0.827  77.267  1.00 39.05           C  
ATOM   1958  OD1 ASN D   5     -23.107   0.394  77.504  1.00 38.90           O  
ATOM   1959  ND2 ASN D   5     -23.616  -1.482  76.339  1.00 36.50           N  
ATOM   1960  C   ASN D   5     -20.051  -3.529  77.753  1.00 31.90           C  
ATOM   1961  O   ASN D   5     -19.168  -3.482  76.874  1.00 28.57           O  
ATOM   1962  N   THR D   6     -19.819  -4.009  78.991  1.00 31.68           N  
ATOM   1963  CA  THR D   6     -18.477  -4.543  79.407  1.00 32.04           C  
ATOM   1964  CB  THR D   6     -18.271  -4.630  80.966  1.00 29.41           C  
ATOM   1965  OG1 THR D   6     -18.235  -3.315  81.539  1.00 25.91           O  
ATOM   1966  CG2 THR D   6     -16.928  -5.320  81.317  1.00 26.78           C  
ATOM   1967  C   THR D   6     -18.148  -5.906  78.745  1.00 32.48           C  
ATOM   1968  O   THR D   6     -16.978  -6.184  78.413  1.00 31.20           O  
ATOM   1969  N   ALA D   7     -19.182  -6.735  78.569  1.00 31.10           N  
ATOM   1970  CA  ALA D   7     -19.054  -8.024  77.871  1.00 32.47           C  
ATOM   1971  CB  ALA D   7     -20.412  -8.714  77.759  1.00 28.54           C  
ATOM   1972  C   ALA D   7     -18.428  -7.804  76.474  1.00 33.28           C  
ATOM   1973  O   ALA D   7     -17.532  -8.565  76.035  1.00 31.57           O  
ATOM   1974  N   LEU D   8     -18.885  -6.736  75.807  1.00 31.10           N  
ATOM   1975  CA  LEU D   8     -18.392  -6.375  74.478  1.00 28.18           C  
ATOM   1976  CB  LEU D   8     -19.330  -5.387  73.785  1.00 26.86           C  
ATOM   1977  CG  LEU D   8     -20.628  -5.990  73.236  1.00 25.23           C  
ATOM   1978  CD1 LEU D   8     -21.465  -4.936  72.519  1.00 24.09           C  
ATOM   1979  CD2 LEU D   8     -20.287  -7.130  72.292  1.00 25.05           C  
ATOM   1980  C   LEU D   8     -16.980  -5.839  74.541  1.00 28.95           C  
ATOM   1981  O   LEU D   8     -16.147  -6.230  73.727  1.00 29.77           O  
ATOM   1982  N   LYS D   9     -16.718  -4.955  75.519  1.00 30.64           N  
ATOM   1983  CA  LYS D   9     -15.390  -4.331  75.687  1.00 30.57           C  
ATOM   1984  CB  LYS D   9     -15.373  -3.174  76.736  1.00 27.00           C  
ATOM   1985  C   LYS D   9     -14.388  -5.430  76.021  1.00 29.25           C  
ATOM   1986  O   LYS D   9     -13.314  -5.480  75.448  1.00 29.60           O  
ATOM   1987  N   LYS D  10     -14.787  -6.327  76.916  1.00 29.08           N  
ATOM   1988  CA  LYS D  10     -13.911  -7.368  77.422  1.00 30.36           C  
ATOM   1989  CB  LYS D  10     -14.578  -8.116  78.601  1.00 30.16           C  
ATOM   1990  C   LYS D  10     -13.488  -8.293  76.264  1.00 30.67           C  
ATOM   1991  O   LYS D  10     -12.390  -8.829  76.266  1.00 27.56           O  
ATOM   1992  N   ALA D  11     -14.344  -8.422  75.252  1.00 29.49           N  
ATOM   1993  CA  ALA D  11     -13.972  -9.173  74.070  1.00 28.45           C  
ATOM   1994  CB  ALA D  11     -15.154  -9.972  73.547  1.00 28.91           C  
ATOM   1995  C   ALA D  11     -13.333  -8.354  72.938  1.00 28.76           C  
ATOM   1996  O   ALA D  11     -13.134  -8.898  71.855  1.00 29.07           O  
ATOM   1997  N   GLY D  12     -13.001  -7.078  73.164  1.00 27.56           N  
ATOM   1998  CA  GLY D  12     -12.241  -6.307  72.136  1.00 26.37           C  
ATOM   1999  C   GLY D  12     -13.033  -5.470  71.110  1.00 26.59           C  
ATOM   2000  O   GLY D  12     -12.490  -5.029  70.098  1.00 25.85           O  
ATOM   2001  N   LEU D  13     -14.313  -5.207  71.389  1.00 27.25           N  
ATOM   2002  CA  LEU D  13     -15.241  -4.606  70.393  1.00 23.85           C  
ATOM   2003  CB  LEU D  13     -16.347  -5.623  70.006  1.00 23.14           C  
ATOM   2004  CG  LEU D  13     -15.911  -6.940  69.313  1.00 23.77           C  
ATOM   2005  CD1 LEU D  13     -17.064  -7.913  69.035  1.00 23.22           C  
ATOM   2006  CD2 LEU D  13     -15.171  -6.599  68.010  1.00 23.08           C  
ATOM   2007  C   LEU D  13     -15.879  -3.324  70.898  1.00 21.95           C  
ATOM   2008  O   LEU D  13     -16.293  -3.268  72.063  1.00 21.73           O  
ATOM   2009  N   LYS D  14     -15.984  -2.304  70.034  1.00 20.93           N  
ATOM   2010  CA  LYS D  14     -16.821  -1.110  70.378  1.00 20.44           C  
ATOM   2011  CB  LYS D  14     -16.693   0.000  69.346  1.00 19.78           C  
ATOM   2012  CG  LYS D  14     -15.319   0.657  69.382  1.00 23.22           C  
ATOM   2013  CD  LYS D  14     -14.759   0.766  67.961  1.00 23.77           C  
ATOM   2014  CE  LYS D  14     -13.519   1.653  67.889  1.00 22.91           C  
ATOM   2015  NZ  LYS D  14     -12.805   1.598  69.189  1.00 21.76           N  
ATOM   2016  C   LYS D  14     -18.303  -1.454  70.564  1.00 19.62           C  
ATOM   2017  O   LYS D  14     -18.885  -2.265  69.817  1.00 18.51           O  
ATOM   2018  N   VAL D  15     -18.903  -0.835  71.577  1.00 18.31           N  
ATOM   2019  CA  VAL D  15     -20.328  -0.953  71.801  1.00 18.12           C  
ATOM   2020  CB  VAL D  15     -20.757  -0.332  73.180  1.00 18.23           C  
ATOM   2021  CG1 VAL D  15     -22.248  -0.570  73.415  1.00 17.37           C  
ATOM   2022  CG2 VAL D  15     -19.970  -0.932  74.343  1.00 16.44           C  
ATOM   2023  C   VAL D  15     -21.032  -0.245  70.636  1.00 18.84           C  
ATOM   2024  O   VAL D  15     -20.678   0.894  70.273  1.00 20.04           O  
ATOM   2025  N   THR D  16     -21.978  -0.943  70.012  1.00 18.68           N  
ATOM   2026  CA  THR D  16     -22.971  -0.307  69.149  1.00 18.57           C  
ATOM   2027  CB  THR D  16     -22.779  -0.561  67.664  1.00 18.33           C  
ATOM   2028  OG1 THR D  16     -22.687  -1.976  67.439  1.00 19.11           O  
ATOM   2029  CG2 THR D  16     -21.527   0.170  67.094  1.00 18.92           C  
ATOM   2030  C   THR D  16     -24.294  -0.946  69.462  1.00 20.36           C  
ATOM   2031  O   THR D  16     -24.347  -2.106  69.963  1.00 20.45           O  
ATOM   2032  N   LEU D  17     -25.356  -0.201  69.142  1.00 20.86           N  
ATOM   2033  CA  LEU D  17     -26.741  -0.680  69.307  1.00 22.61           C  
ATOM   2034  CB  LEU D  17     -27.786   0.407  68.968  1.00 22.06           C  
ATOM   2035  CG  LEU D  17     -27.687   1.686  69.804  1.00 23.96           C  
ATOM   2036  CD1 LEU D  17     -29.044   2.384  69.900  1.00 26.53           C  
ATOM   2037  CD2 LEU D  17     -27.163   1.397  71.218  1.00 24.45           C  
ATOM   2038  C   LEU D  17     -26.988  -1.993  68.508  1.00 22.71           C  
ATOM   2039  O   LEU D  17     -27.606  -2.914  69.057  1.00 20.70           O  
ATOM   2040  N   PRO D  18     -26.511  -2.064  67.231  1.00 21.78           N  
ATOM   2041  CA  PRO D  18     -26.676  -3.329  66.545  1.00 24.18           C  
ATOM   2042  CB  PRO D  18     -26.074  -3.052  65.159  1.00 23.39           C  
ATOM   2043  CG  PRO D  18     -26.348  -1.582  64.961  1.00 20.36           C  
ATOM   2044  CD  PRO D  18     -25.944  -1.053  66.310  1.00 20.58           C  
ATOM   2045  C   PRO D  18     -26.005  -4.495  67.292  1.00 26.79           C  
ATOM   2046  O   PRO D  18     -26.636  -5.547  67.378  1.00 32.51           O  
ATOM   2047  N   ARG D  19     -24.821  -4.292  67.901  1.00 25.40           N  
ATOM   2048  CA  ARG D  19     -24.165  -5.318  68.724  1.00 24.08           C  
ATOM   2049  CB  ARG D  19     -22.737  -4.932  69.066  1.00 21.44           C  
ATOM   2050  CG  ARG D  19     -21.851  -4.934  67.859  1.00 21.00           C  
ATOM   2051  CD  ARG D  19     -20.413  -4.563  68.166  1.00 22.15           C  
ATOM   2052  NE  ARG D  19     -19.695  -4.531  66.900  1.00 23.29           N  
ATOM   2053  CZ  ARG D  19     -18.518  -3.961  66.642  1.00 25.15           C  
ATOM   2054  NH1 ARG D  19     -17.849  -3.294  67.576  1.00 24.60           N  
ATOM   2055  NH2 ARG D  19     -18.008  -4.060  65.399  1.00 23.62           N  
ATOM   2056  C   ARG D  19     -24.904  -5.701  70.015  1.00 28.14           C  
ATOM   2057  O   ARG D  19     -25.070  -6.926  70.342  1.00 28.22           O  
ATOM   2058  N   LEU D  20     -25.328  -4.674  70.770  1.00 28.57           N  
ATOM   2059  CA  LEU D  20     -26.068  -4.905  72.018  1.00 27.38           C  
ATOM   2060  CB  LEU D  20     -26.464  -3.595  72.664  1.00 28.89           C  
ATOM   2061  CG  LEU D  20     -25.272  -2.921  73.323  1.00 30.34           C  
ATOM   2062  CD1 LEU D  20     -25.721  -1.602  73.931  1.00 26.99           C  
ATOM   2063  CD2 LEU D  20     -24.630  -3.856  74.348  1.00 29.26           C  
ATOM   2064  C   LEU D  20     -27.305  -5.760  71.792  1.00 28.16           C  
ATOM   2065  O   LEU D  20     -27.509  -6.755  72.500  1.00 28.33           O  
ATOM   2066  N   LYS D  21     -28.102  -5.391  70.790  1.00 28.73           N  
ATOM   2067  CA  LYS D  21     -29.354  -6.074  70.483  1.00 31.28           C  
ATOM   2068  CB  LYS D  21     -30.116  -5.303  69.425  1.00 32.44           C  
ATOM   2069  CG  LYS D  21     -30.845  -4.124  70.078  1.00 35.26           C  
ATOM   2070  CD  LYS D  21     -31.190  -3.015  69.105  1.00 36.90           C  
ATOM   2071  CE  LYS D  21     -31.636  -1.786  69.892  1.00 43.11           C  
ATOM   2072  NZ  LYS D  21     -32.478  -0.874  69.072  1.00 39.51           N  
ATOM   2073  C   LYS D  21     -29.203  -7.558  70.118  1.00 35.16           C  
ATOM   2074  O   LYS D  21     -29.858  -8.440  70.752  1.00 34.00           O  
ATOM   2075  N   ILE D  22     -28.318  -7.811  69.135  1.00 32.45           N  
ATOM   2076  CA  ILE D  22     -27.939  -9.146  68.694  1.00 26.92           C  
ATOM   2077  CB  ILE D  22     -26.931  -9.043  67.516  1.00 27.99           C  
ATOM   2078  CG1 ILE D  22     -27.644  -8.313  66.361  1.00 25.64           C  
ATOM   2079  CD1 ILE D  22     -26.832  -8.037  65.128  1.00 22.56           C  
ATOM   2080  CG2 ILE D  22     -26.396 -10.425  67.105  1.00 24.50           C  
ATOM   2081  C   ILE D  22     -27.397  -9.973  69.859  1.00 25.43           C  
ATOM   2082  O   ILE D  22     -27.818 -11.135  70.078  1.00 22.85           O  
ATOM   2083  N   LEU D  23     -26.502  -9.360  70.632  1.00 24.53           N  
ATOM   2084  CA  LEU D  23     -25.998 -10.015  71.843  1.00 25.57           C  
ATOM   2085  CB  LEU D  23     -24.942  -9.154  72.556  1.00 23.32           C  
ATOM   2086  CG  LEU D  23     -24.263  -9.834  73.757  1.00 20.80           C  
ATOM   2087  CD1 LEU D  23     -23.973 -11.308  73.477  1.00 19.46           C  
ATOM   2088  CD2 LEU D  23     -22.999  -9.098  74.196  1.00 19.38           C  
ATOM   2089  C   LEU D  23     -27.178 -10.353  72.791  1.00 25.21           C  
ATOM   2090  O   LEU D  23     -27.265 -11.477  73.294  1.00 23.30           O  
ATOM   2091  N   GLU D  24     -28.078  -9.379  72.977  1.00 24.58           N  
ATOM   2092  CA  GLU D  24     -29.316  -9.565  73.738  1.00 25.89           C  
ATOM   2093  CB  GLU D  24     -30.159  -8.264  73.805  1.00 26.26           C  
ATOM   2094  C   GLU D  24     -30.170 -10.732  73.202  1.00 24.95           C  
ATOM   2095  O   GLU D  24     -30.547 -11.592  73.967  1.00 27.56           O  
ATOM   2096  N   VAL D  25     -30.489 -10.756  71.913  1.00 23.72           N  
ATOM   2097  CA  VAL D  25     -31.249 -11.869  71.334  1.00 25.18           C  
ATOM   2098  CB  VAL D  25     -31.455 -11.641  69.814  1.00 24.69           C  
ATOM   2099  CG1 VAL D  25     -31.766 -12.946  69.096  1.00 24.54           C  
ATOM   2100  CG2 VAL D  25     -32.583 -10.664  69.561  1.00 23.65           C  
ATOM   2101  C   VAL D  25     -30.583 -13.280  71.578  1.00 27.97           C  
ATOM   2102  O   VAL D  25     -31.276 -14.301  71.797  1.00 27.56           O  
ATOM   2103  N   LEU D  26     -29.241 -13.318  71.526  1.00 28.89           N  
ATOM   2104  CA  LEU D  26     -28.472 -14.557  71.703  1.00 26.89           C  
ATOM   2105  CB  LEU D  26     -27.015 -14.355  71.287  1.00 24.20           C  
ATOM   2106  CG  LEU D  26     -26.635 -14.516  69.815  1.00 22.33           C  
ATOM   2107  CD1 LEU D  26     -25.384 -13.701  69.667  1.00 22.01           C  
ATOM   2108  CD2 LEU D  26     -26.374 -15.976  69.459  1.00 22.57           C  
ATOM   2109  C   LEU D  26     -28.509 -15.035  73.139  1.00 27.51           C  
ATOM   2110  O   LEU D  26     -28.355 -16.226  73.402  1.00 26.42           O  
ATOM   2111  N   GLN D  27     -28.696 -14.100  74.072  1.00 27.78           N  
ATOM   2112  CA  GLN D  27     -28.839 -14.466  75.479  1.00 27.98           C  
ATOM   2113  CB  GLN D  27     -28.301 -13.370  76.405  1.00 28.26           C  
ATOM   2114  CG  GLN D  27     -26.822 -13.064  76.227  1.00 29.53           C  
ATOM   2115  CD  GLN D  27     -26.423 -11.697  76.804  1.00 28.49           C  
ATOM   2116  OE1 GLN D  27     -27.185 -10.733  76.726  1.00 29.27           O  
ATOM   2117  NE2 GLN D  27     -25.222 -11.611  77.359  1.00 24.68           N  
ATOM   2118  C   GLN D  27     -30.272 -14.874  75.875  1.00 26.71           C  
ATOM   2119  O   GLN D  27     -30.483 -15.254  77.006  1.00 30.69           O  
ATOM   2120  N   GLU D  28     -31.241 -14.817  74.962  1.00 25.32           N  
ATOM   2121  CA  GLU D  28     -32.552 -15.461  75.194  1.00 24.79           C  
ATOM   2122  CB  GLU D  28     -33.551 -15.108  74.100  1.00 22.82           C  
ATOM   2123  CG  GLU D  28     -33.953 -13.645  74.176  1.00 24.74           C  
ATOM   2124  CD  GLU D  28     -34.617 -13.120  72.916  1.00 25.80           C  
ATOM   2125  OE1 GLU D  28     -34.723 -11.861  72.807  1.00 26.56           O  
ATOM   2126  OE2 GLU D  28     -35.002 -13.945  72.036  1.00 24.59           O  
ATOM   2127  C   GLU D  28     -32.448 -16.990  75.338  1.00 27.91           C  
ATOM   2128  O   GLU D  28     -31.675 -17.651  74.593  1.00 27.67           O  
ATOM   2129  N   PRO D  29     -33.224 -17.558  76.297  1.00 28.68           N  
ATOM   2130  CA  PRO D  29     -33.241 -19.001  76.529  1.00 28.70           C  
ATOM   2131  CB  PRO D  29     -34.386 -19.188  77.534  1.00 29.88           C  
ATOM   2132  CG  PRO D  29     -34.497 -17.878  78.238  1.00 30.30           C  
ATOM   2133  CD  PRO D  29     -34.137 -16.838  77.207  1.00 28.16           C  
ATOM   2134  C   PRO D  29     -33.477 -19.798  75.233  1.00 30.44           C  
ATOM   2135  O   PRO D  29     -32.862 -20.855  75.057  1.00 30.38           O  
ATOM   2136  N   ASP D  30     -34.305 -19.275  74.317  1.00 32.02           N  
ATOM   2137  CA  ASP D  30     -34.547 -19.911  72.994  1.00 32.36           C  
ATOM   2138  CB  ASP D  30     -35.881 -19.440  72.390  1.00 34.70           C  
ATOM   2139  CG  ASP D  30     -37.093 -20.154  72.971  1.00 40.16           C  
ATOM   2140  OD1 ASP D  30     -36.961 -20.907  73.970  1.00 39.77           O  
ATOM   2141  OD2 ASP D  30     -38.203 -19.939  72.428  1.00 42.04           O  
ATOM   2142  C   ASP D  30     -33.479 -19.639  71.937  1.00 31.02           C  
ATOM   2143  O   ASP D  30     -33.362 -20.381  70.965  1.00 30.70           O  
ATOM   2144  N   ASN D  31     -32.736 -18.553  72.069  1.00 30.70           N  
ATOM   2145  CA  ASN D  31     -31.869 -18.188  70.939  1.00 32.86           C  
ATOM   2146  CB  ASN D  31     -32.301 -16.858  70.296  1.00 32.60           C  
ATOM   2147  CG  ASN D  31     -33.644 -16.983  69.593  1.00 33.19           C  
ATOM   2148  OD1 ASN D  31     -34.646 -16.426  70.049  1.00 34.85           O  
ATOM   2149  ND2 ASN D  31     -33.684 -17.755  68.514  1.00 31.10           N  
ATOM   2150  C   ASN D  31     -30.347 -18.350  71.089  1.00 32.04           C  
ATOM   2151  O   ASN D  31     -29.572 -17.704  70.348  1.00 34.53           O  
ATOM   2152  N   HIS D  32     -29.934 -19.213  72.023  1.00 29.17           N  
ATOM   2153  CA  HIS D  32     -28.518 -19.514  72.225  1.00 28.28           C  
ATOM   2154  CB  HIS D  32     -28.316 -20.545  73.336  1.00 30.34           C  
ATOM   2155  CG  HIS D  32     -28.664 -20.032  74.697  1.00 33.03           C  
ATOM   2156  ND1 HIS D  32     -28.715 -18.683  74.995  1.00 31.55           N  
ATOM   2157  CE1 HIS D  32     -29.033 -18.525  76.265  1.00 29.78           C  
ATOM   2158  NE2 HIS D  32     -29.185 -19.723  76.804  1.00 33.27           N  
ATOM   2159  CD2 HIS D  32     -28.958 -20.684  75.846  1.00 32.12           C  
ATOM   2160  C   HIS D  32     -27.881 -19.975  70.918  1.00 25.64           C  
ATOM   2161  O   HIS D  32     -26.861 -19.454  70.545  1.00 22.63           O  
ATOM   2162  N   HIS D  33     -28.531 -20.924  70.236  1.00 24.35           N  
ATOM   2163  CA  HIS D  33     -28.187 -21.333  68.875  1.00 25.28           C  
ATOM   2164  CB  HIS D  33     -28.243 -22.865  68.700  1.00 25.18           C  
ATOM   2165  CG  HIS D  33     -27.352 -23.597  69.650  1.00 25.60           C  
ATOM   2166  ND1 HIS D  33     -26.249 -24.318  69.237  1.00 24.01           N  
ATOM   2167  CE1 HIS D  33     -25.648 -24.828  70.297  1.00 26.59           C  
ATOM   2168  NE2 HIS D  33     -26.308 -24.444  71.382  1.00 26.45           N  
ATOM   2169  CD2 HIS D  33     -27.376 -23.672  71.004  1.00 24.79           C  
ATOM   2170  C   HIS D  33     -29.195 -20.687  67.958  1.00 26.85           C  
ATOM   2171  O   HIS D  33     -30.394 -20.896  68.097  1.00 27.46           O  
ATOM   2172  N   VAL D  34     -28.710 -19.887  67.022  1.00 27.22           N  
ATOM   2173  CA  VAL D  34     -29.597 -19.106  66.181  1.00 26.22           C  
ATOM   2174  CB  VAL D  34     -30.131 -17.838  66.931  1.00 24.31           C  
ATOM   2175  CG1 VAL D  34     -29.061 -16.746  66.987  1.00 23.07           C  
ATOM   2176  CG2 VAL D  34     -31.383 -17.336  66.248  1.00 21.72           C  
ATOM   2177  C   VAL D  34     -28.846 -18.781  64.888  1.00 27.20           C  
ATOM   2178  O   VAL D  34     -27.628 -18.589  64.897  1.00 31.56           O  
ATOM   2179  N   SER D  35     -29.556 -18.790  63.767  1.00 25.41           N  
ATOM   2180  CA  SER D  35     -28.955 -18.451  62.485  1.00 23.91           C  
ATOM   2181  CB  SER D  35     -29.630 -19.255  61.388  1.00 21.00           C  
ATOM   2182  OG  SER D  35     -30.944 -18.740  61.226  1.00 20.33           O  
ATOM   2183  C   SER D  35     -29.125 -16.936  62.269  1.00 23.01           C  
ATOM   2184  O   SER D  35     -29.843 -16.269  63.018  1.00 23.68           O  
ATOM   2185  N   ALA D  36     -28.454 -16.386  61.269  1.00 24.77           N  
ATOM   2186  CA  ALA D  36     -28.509 -14.952  61.014  1.00 25.71           C  
ATOM   2187  CB  ALA D  36     -27.555 -14.603  59.901  1.00 23.01           C  
ATOM   2188  C   ALA D  36     -29.970 -14.483  60.723  1.00 27.77           C  
ATOM   2189  O   ALA D  36     -30.483 -13.541  61.353  1.00 27.16           O  
ATOM   2190  N   GLU D  37     -30.660 -15.186  59.822  1.00 30.59           N  
ATOM   2191  CA  GLU D  37     -32.036 -14.797  59.430  1.00 27.60           C  
ATOM   2192  CB  GLU D  37     -32.501 -15.582  58.232  1.00 26.57           C  
ATOM   2193  CG  GLU D  37     -31.720 -15.201  56.988  0.50 31.70           C  
ATOM   2194  CD  GLU D  37     -31.572 -16.370  56.059  1.00 34.85           C  
ATOM   2195  OE1 GLU D  37     -32.245 -16.363  55.002  0.50 34.54           O  
ATOM   2196  OE2 GLU D  37     -30.809 -17.311  56.412  1.00 37.86           O  
ATOM   2197  C   GLU D  37     -33.041 -14.856  60.570  1.00 29.29           C  
ATOM   2198  O   GLU D  37     -33.854 -13.933  60.722  1.00 29.36           O  
ATOM   2199  N   ASP D  38     -32.991 -15.924  61.371  1.00 28.31           N  
ATOM   2200  CA  ASP D  38     -33.836 -15.998  62.548  1.00 28.02           C  
ATOM   2201  CB  ASP D  38     -33.700 -17.352  63.211  1.00 31.03           C  
ATOM   2202  CG  ASP D  38     -34.307 -18.439  62.383  1.00 34.27           C  
ATOM   2203  OD1 ASP D  38     -34.551 -18.197  61.183  1.00 37.73           O  
ATOM   2204  OD2 ASP D  38     -34.550 -19.530  62.920  1.00 35.56           O  
ATOM   2205  C   ASP D  38     -33.538 -14.896  63.551  1.00 28.81           C  
ATOM   2206  O   ASP D  38     -34.481 -14.326  64.171  1.00 29.68           O  
ATOM   2207  N   LEU D  39     -32.253 -14.573  63.707  1.00 25.42           N  
ATOM   2208  CA  LEU D  39     -31.896 -13.509  64.590  1.00 25.95           C  
ATOM   2209  CB  LEU D  39     -30.382 -13.320  64.703  1.00 26.74           C  
ATOM   2210  CG  LEU D  39     -29.945 -12.782  66.086  1.00 28.04           C  
ATOM   2211  CD1 LEU D  39     -28.445 -12.973  66.319  1.00 26.64           C  
ATOM   2212  CD2 LEU D  39     -30.357 -11.319  66.310  1.00 27.72           C  
ATOM   2213  C   LEU D  39     -32.534 -12.236  64.053  1.00 26.59           C  
ATOM   2214  O   LEU D  39     -33.154 -11.483  64.825  1.00 24.77           O  
ATOM   2215  N   TYR D  40     -32.388 -12.014  62.746  1.00 26.30           N  
ATOM   2216  CA  TYR D  40     -32.965 -10.842  62.132  1.00 29.52           C  
ATOM   2217  CB  TYR D  40     -32.670 -10.809  60.624  1.00 32.21           C  
ATOM   2218  CG  TYR D  40     -33.515  -9.761  59.904  1.00 33.72           C  
ATOM   2219  CD1 TYR D  40     -33.069  -8.411  59.735  1.00 33.07           C  
ATOM   2220  CE1 TYR D  40     -33.886  -7.451  59.096  1.00 30.65           C  
ATOM   2221  CZ  TYR D  40     -35.173  -7.850  58.623  1.00 32.76           C  
ATOM   2222  OH  TYR D  40     -36.055  -6.988  57.983  1.00 34.43           O  
ATOM   2223  CE2 TYR D  40     -35.610  -9.158  58.778  1.00 31.08           C  
ATOM   2224  CD2 TYR D  40     -34.783 -10.105  59.407  1.00 33.42           C  
ATOM   2225  C   TYR D  40     -34.497 -10.761  62.452  1.00 28.31           C  
ATOM   2226  O   TYR D  40     -34.972  -9.777  63.084  1.00 22.48           O  
ATOM   2227  N   LYS D  41     -35.231 -11.806  62.023  1.00 29.45           N  
ATOM   2228  CA  LYS D  41     -36.698 -11.942  62.226  1.00 29.50           C  
ATOM   2229  CB  LYS D  41     -37.214 -13.300  61.700  1.00 27.04           C  
ATOM   2230  C   LYS D  41     -37.072 -11.703  63.702  1.00 30.03           C  
ATOM   2231  O   LYS D  41     -37.985 -10.951  63.993  1.00 31.01           O  
ATOM   2232  N   ARG D  42     -36.331 -12.320  64.616  1.00 30.42           N  
ATOM   2233  CA  ARG D  42     -36.438 -12.049  66.054  1.00 32.83           C  
ATOM   2234  CB  ARG D  42     -35.499 -13.019  66.799  1.00 33.78           C  
ATOM   2235  CG  ARG D  42     -35.538 -12.989  68.322  1.00 35.22           C  
ATOM   2236  CD  ARG D  42     -36.944 -13.040  68.911  1.00 31.17           C  
ATOM   2237  NE  ARG D  42     -36.883 -12.448  70.237  1.00 32.69           N  
ATOM   2238  CZ  ARG D  42     -37.931 -11.954  70.914  1.00 35.14           C  
ATOM   2239  NH1 ARG D  42     -39.157 -12.003  70.390  1.00 35.71           N  
ATOM   2240  NH2 ARG D  42     -37.755 -11.422  72.128  1.00 30.86           N  
ATOM   2241  C   ARG D  42     -36.188 -10.564  66.470  1.00 34.56           C  
ATOM   2242  O   ARG D  42     -36.871 -10.028  67.371  1.00 31.63           O  
ATOM   2243  N   LEU D  43     -35.222  -9.899  65.827  1.00 34.92           N  
ATOM   2244  CA  LEU D  43     -35.008  -8.463  66.083  1.00 34.79           C  
ATOM   2245  CB  LEU D  43     -33.735  -7.961  65.398  1.00 31.43           C  
ATOM   2246  CG  LEU D  43     -32.413  -8.352  66.052  1.00 31.62           C  
ATOM   2247  CD1 LEU D  43     -31.267  -8.046  65.099  1.00 33.36           C  
ATOM   2248  CD2 LEU D  43     -32.198  -7.716  67.425  1.00 31.94           C  
ATOM   2249  C   LEU D  43     -36.251  -7.609  65.709  1.00 35.04           C  
ATOM   2250  O   LEU D  43     -36.772  -6.894  66.562  1.00 40.14           O  
ATOM   2251  N   ILE D  44     -36.716  -7.706  64.454  1.00 32.82           N  
ATOM   2252  CA  ILE D  44     -37.992  -7.121  63.971  1.00 32.75           C  
ATOM   2253  CB  ILE D  44     -38.428  -7.796  62.649  1.00 30.49           C  
ATOM   2254  CG1 ILE D  44     -37.304  -7.883  61.634  1.00 29.12           C  
ATOM   2255  CD1 ILE D  44     -37.741  -8.828  60.530  1.00 30.09           C  
ATOM   2256  CG2 ILE D  44     -39.686  -7.150  62.062  1.00 29.50           C  
ATOM   2257  C   ILE D  44     -39.228  -7.278  64.919  1.00 32.64           C  
ATOM   2258  O   ILE D  44     -39.896  -6.287  65.241  1.00 31.27           O  
ATOM   2259  N   ASP D  45     -39.548  -8.530  65.281  1.00 31.05           N  
ATOM   2260  CA  ASP D  45     -40.643  -8.850  66.190  1.00 36.03           C  
ATOM   2261  CB  ASP D  45     -40.659 -10.343  66.524  1.00 33.56           C  
ATOM   2262  C   ASP D  45     -40.585  -8.001  67.471  1.00 37.04           C  
ATOM   2263  O   ASP D  45     -41.627  -7.599  68.012  1.00 35.47           O  
ATOM   2264  N   MET D  46     -39.354  -7.711  67.912  1.00 38.44           N  
ATOM   2265  CA  MET D  46     -39.081  -6.812  69.045  1.00 37.41           C  
ATOM   2266  CB  MET D  46     -37.715  -7.159  69.689  1.00 40.10           C  
ATOM   2267  CG  MET D  46     -37.587  -8.567  70.287  1.00 42.22           C  
ATOM   2268  SD  MET D  46     -35.950  -8.964  71.002  1.00 50.12           S  
ATOM   2269  CE  MET D  46     -36.255  -8.586  72.742  1.00 44.82           C  
ATOM   2270  C   MET D  46     -39.162  -5.302  68.657  1.00 32.91           C  
ATOM   2271  O   MET D  46     -38.955  -4.429  69.496  1.00 28.95           O  
ATOM   2272  N   GLY D  47     -39.481  -5.016  67.393  1.00 29.87           N  
ATOM   2273  CA  GLY D  47     -39.550  -3.650  66.881  1.00 27.22           C  
ATOM   2274  C   GLY D  47     -38.203  -2.971  66.678  1.00 26.77           C  
ATOM   2275  O   GLY D  47     -38.138  -1.769  66.680  1.00 23.68           O  
ATOM   2276  N   GLU D  48     -37.131  -3.750  66.506  1.00 28.78           N  
ATOM   2277  CA  GLU D  48     -35.797  -3.212  66.181  1.00 31.24           C  
ATOM   2278  CB  GLU D  48     -34.692  -4.171  66.631  1.00 36.29           C  
ATOM   2279  CG  GLU D  48     -34.746  -4.523  68.112  1.00 42.58           C  
ATOM   2280  CD  GLU D  48     -34.766  -3.296  69.012  1.00 44.61           C  
ATOM   2281  OE1 GLU D  48     -34.305  -2.213  68.583  1.00 47.42           O  
ATOM   2282  OE2 GLU D  48     -35.249  -3.416  70.153  1.00 47.05           O  
ATOM   2283  C   GLU D  48     -35.608  -2.956  64.699  1.00 29.98           C  
ATOM   2284  O   GLU D  48     -36.060  -3.756  63.859  1.00 29.08           O  
ATOM   2285  N   GLU D  49     -34.905  -1.863  64.397  1.00 28.81           N  
ATOM   2286  CA  GLU D  49     -34.609  -1.467  63.017  1.00 28.70           C  
ATOM   2287  CB  GLU D  49     -35.084  -0.033  62.759  1.00 27.68           C  
ATOM   2288  C   GLU D  49     -33.121  -1.734  62.620  1.00 29.65           C  
ATOM   2289  O   GLU D  49     -32.285  -0.795  62.539  1.00 29.87           O  
ATOM   2290  N   ILE D  50     -32.806  -3.027  62.374  1.00 30.64           N  
ATOM   2291  CA  ILE D  50     -31.443  -3.517  61.912  1.00 31.18           C  
ATOM   2292  CB  ILE D  50     -30.633  -4.169  63.075  1.00 31.27           C  
ATOM   2293  CG1 ILE D  50     -30.429  -3.136  64.212  1.00 32.90           C  
ATOM   2294  CD1 ILE D  50     -30.346  -3.700  65.623  1.00 34.34           C  
ATOM   2295  CG2 ILE D  50     -29.302  -4.751  62.582  1.00 29.25           C  
ATOM   2296  C   ILE D  50     -31.430  -4.375  60.608  1.00 30.24           C  
ATOM   2297  O   ILE D  50     -32.188  -5.343  60.454  1.00 32.20           O  
ATOM   2298  N   GLY D  51     -30.546  -4.018  59.680  1.00 28.39           N  
ATOM   2299  CA  GLY D  51     -30.503  -4.639  58.343  1.00 29.15           C  
ATOM   2300  C   GLY D  51     -29.871  -6.014  58.330  1.00 28.43           C  
ATOM   2301  O   GLY D  51     -29.054  -6.301  59.208  1.00 30.98           O  
ATOM   2302  N   LEU D  52     -30.242  -6.850  57.342  1.00 27.53           N  
ATOM   2303  CA  LEU D  52     -29.858  -8.290  57.311  1.00 26.12           C  
ATOM   2304  CB  LEU D  52     -30.522  -9.102  56.184  1.00 25.89           C  
ATOM   2305  CG  LEU D  52     -30.492 -10.655  56.317  1.00 26.24           C  
ATOM   2306  CD1 LEU D  52     -31.180 -11.180  57.596  1.00 26.01           C  
ATOM   2307  CD2 LEU D  52     -31.149 -11.309  55.097  1.00 25.37           C  
ATOM   2308  C   LEU D  52     -28.388  -8.505  57.213  1.00 24.38           C  
ATOM   2309  O   LEU D  52     -27.865  -9.238  58.015  1.00 22.86           O  
ATOM   2310  N   ALA D  53     -27.735  -7.888  56.218  1.00 26.04           N  
ATOM   2311  CA  ALA D  53     -26.246  -7.946  56.102  1.00 25.87           C  
ATOM   2312  CB  ALA D  53     -25.721  -7.200  54.868  1.00 25.24           C  
ATOM   2313  C   ALA D  53     -25.512  -7.501  57.407  1.00 25.80           C  
ATOM   2314  O   ALA D  53     -24.462  -8.050  57.716  1.00 23.64           O  
ATOM   2315  N   THR D  54     -26.120  -6.589  58.182  1.00 23.78           N  
ATOM   2316  CA  THR D  54     -25.563  -6.163  59.472  1.00 25.32           C  
ATOM   2317  CB  THR D  54     -26.273  -4.908  59.992  1.00 24.76           C  
ATOM   2318  OG1 THR D  54     -26.118  -3.893  58.998  1.00 25.41           O  
ATOM   2319  CG2 THR D  54     -25.678  -4.409  61.297  1.00 24.85           C  
ATOM   2320  C   THR D  54     -25.577  -7.267  60.518  1.00 25.18           C  
ATOM   2321  O   THR D  54     -24.608  -7.458  61.203  1.00 25.60           O  
ATOM   2322  N   VAL D  55     -26.684  -7.993  60.622  1.00 26.29           N  
ATOM   2323  CA  VAL D  55     -26.774  -9.181  61.427  1.00 24.61           C  
ATOM   2324  CB  VAL D  55     -28.197  -9.777  61.279  1.00 26.86           C  
ATOM   2325  CG1 VAL D  55     -28.384 -11.124  62.020  1.00 25.07           C  
ATOM   2326  CG2 VAL D  55     -29.220  -8.763  61.748  1.00 26.28           C  
ATOM   2327  C   VAL D  55     -25.646 -10.202  61.069  1.00 28.10           C  
ATOM   2328  O   VAL D  55     -24.943 -10.690  61.971  1.00 32.38           O  
ATOM   2329  N   TYR D  56     -25.444 -10.503  59.780  1.00 26.34           N  
ATOM   2330  CA  TYR D  56     -24.304 -11.337  59.326  1.00 24.87           C  
ATOM   2331  CB  TYR D  56     -24.276 -11.549  57.791  1.00 23.23           C  
ATOM   2332  CG  TYR D  56     -25.241 -12.632  57.297  1.00 23.84           C  
ATOM   2333  CD1 TYR D  56     -26.519 -12.283  56.827  1.00 23.06           C  
ATOM   2334  CE1 TYR D  56     -27.435 -13.267  56.393  1.00 21.00           C  
ATOM   2335  CZ  TYR D  56     -27.066 -14.620  56.389  1.00 23.12           C  
ATOM   2336  OH  TYR D  56     -28.007 -15.555  55.957  1.00 21.68           O  
ATOM   2337  CE2 TYR D  56     -25.785 -15.009  56.851  1.00 23.05           C  
ATOM   2338  CD2 TYR D  56     -24.883 -14.021  57.303  1.00 22.89           C  
ATOM   2339  C   TYR D  56     -22.928 -10.848  59.774  1.00 25.90           C  
ATOM   2340  O   TYR D  56     -22.083 -11.685  60.160  1.00 27.83           O  
ATOM   2341  N   ARG D  57     -22.682  -9.537  59.700  1.00 21.12           N  
ATOM   2342  CA  ARG D  57     -21.344  -9.001  59.941  1.00 21.51           C  
ATOM   2343  CB  ARG D  57     -21.239  -7.542  59.451  1.00 22.56           C  
ATOM   2344  CG  ARG D  57     -19.916  -6.820  59.769  1.00 26.19           C  
ATOM   2345  CD  ARG D  57     -19.881  -5.378  59.216  1.00 30.03           C  
ATOM   2346  NE  ARG D  57     -20.840  -4.513  59.947  1.00 33.85           N  
ATOM   2347  CZ  ARG D  57     -22.054  -4.176  59.510  1.00 40.00           C  
ATOM   2348  NH1 ARG D  57     -22.484  -4.572  58.302  1.00 45.26           N  
ATOM   2349  NH2 ARG D  57     -22.850  -3.423  60.274  1.00 41.72           N  
ATOM   2350  C   ARG D  57     -21.043  -9.061  61.435  1.00 22.34           C  
ATOM   2351  O   ARG D  57     -19.965  -9.503  61.870  1.00 22.17           O  
ATOM   2352  N   VAL D  58     -22.016  -8.611  62.230  1.00 21.55           N  
ATOM   2353  CA  VAL D  58     -21.910  -8.650  63.694  1.00 18.63           C  
ATOM   2354  CB  VAL D  58     -23.191  -8.056  64.331  1.00 17.65           C  
ATOM   2355  CG1 VAL D  58     -23.161  -8.078  65.869  1.00 15.86           C  
ATOM   2356  CG2 VAL D  58     -23.328  -6.638  63.824  1.00 17.78           C  
ATOM   2357  C   VAL D  58     -21.589 -10.045  64.218  1.00 17.19           C  
ATOM   2358  O   VAL D  58     -20.689 -10.217  65.051  1.00 18.84           O  
ATOM   2359  N   LEU D  59     -22.301 -11.042  63.708  1.00 17.21           N  
ATOM   2360  CA  LEU D  59     -22.218 -12.393  64.227  1.00 16.92           C  
ATOM   2361  CB  LEU D  59     -23.355 -13.282  63.680  1.00 16.50           C  
ATOM   2362  CG  LEU D  59     -24.745 -13.155  64.302  1.00 16.20           C  
ATOM   2363  CD1 LEU D  59     -25.806 -13.720  63.364  1.00 15.04           C  
ATOM   2364  CD2 LEU D  59     -24.906 -13.731  65.743  1.00 14.17           C  
ATOM   2365  C   LEU D  59     -20.906 -12.957  63.778  1.00 17.81           C  
ATOM   2366  O   LEU D  59     -20.371 -13.809  64.444  1.00 19.90           O  
ATOM   2367  N   ASN D  60     -20.389 -12.519  62.634  1.00 17.30           N  
ATOM   2368  CA  ASN D  60     -19.067 -12.995  62.244  1.00 17.29           C  
ATOM   2369  CB  ASN D  60     -18.794 -12.909  60.731  1.00 16.32           C  
ATOM   2370  CG  ASN D  60     -19.469 -14.017  59.958  1.00 16.57           C  
ATOM   2371  OD1 ASN D  60     -20.663 -13.855  59.495  1.00 17.42           O  
ATOM   2372  ND2 ASN D  60     -18.739 -15.159  59.772  1.00 13.96           N  
ATOM   2373  C   ASN D  60     -17.988 -12.269  63.023  1.00 18.48           C  
ATOM   2374  O   ASN D  60     -17.021 -12.877  63.382  1.00 17.54           O  
ATOM   2375  N   GLN D  61     -18.138 -10.968  63.276  1.00 19.87           N  
ATOM   2376  CA  GLN D  61     -17.150 -10.299  64.133  1.00 21.91           C  
ATOM   2377  CB  GLN D  61     -17.439  -8.830  64.195  1.00 19.52           C  
ATOM   2378  CG  GLN D  61     -17.231  -8.146  62.878  1.00 19.28           C  
ATOM   2379  CD  GLN D  61     -17.826  -6.752  62.901  1.00 21.72           C  
ATOM   2380  OE1 GLN D  61     -19.010  -6.545  63.302  1.00 23.41           O  
ATOM   2381  NE2 GLN D  61     -17.035  -5.785  62.453  1.00 19.29           N  
ATOM   2382  C   GLN D  61     -17.200 -10.897  65.562  1.00 23.62           C  
ATOM   2383  O   GLN D  61     -16.160 -11.167  66.143  1.00 21.15           O  
ATOM   2384  N   PHE D  62     -18.420 -11.128  66.079  1.00 25.80           N  
ATOM   2385  CA  PHE D  62     -18.635 -11.910  67.334  1.00 28.78           C  
ATOM   2386  CB  PHE D  62     -20.141 -12.151  67.613  1.00 30.22           C  
ATOM   2387  CG  PHE D  62     -20.893 -10.957  68.206  1.00 29.62           C  
ATOM   2388  CD1 PHE D  62     -20.391  -9.659  68.130  1.00 28.57           C  
ATOM   2389  CE1 PHE D  62     -21.075  -8.590  68.671  1.00 29.09           C  
ATOM   2390  CZ  PHE D  62     -22.301  -8.791  69.286  1.00 32.75           C  
ATOM   2391  CE2 PHE D  62     -22.836 -10.081  69.361  1.00 34.70           C  
ATOM   2392  CD2 PHE D  62     -22.131 -11.153  68.813  1.00 30.26           C  
ATOM   2393  C   PHE D  62     -17.902 -13.270  67.304  1.00 29.06           C  
ATOM   2394  O   PHE D  62     -17.328 -13.709  68.310  1.00 28.72           O  
ATOM   2395  N   ASP D  63     -17.911 -13.927  66.146  1.00 28.80           N  
ATOM   2396  CA  ASP D  63     -17.269 -15.226  66.019  1.00 27.07           C  
ATOM   2397  CB  ASP D  63     -17.572 -15.836  64.653  1.00 27.63           C  
ATOM   2398  CG  ASP D  63     -16.759 -17.137  64.380  1.00 27.07           C  
ATOM   2399  OD1 ASP D  63     -16.491 -17.916  65.286  1.00 25.00           O  
ATOM   2400  OD2 ASP D  63     -16.419 -17.402  63.232  1.00 26.01           O  
ATOM   2401  C   ASP D  63     -15.776 -15.081  66.215  1.00 26.17           C  
ATOM   2402  O   ASP D  63     -15.148 -15.818  66.971  1.00 26.69           O  
ATOM   2403  N   ASP D  64     -15.225 -14.079  65.560  1.00 27.64           N  
ATOM   2404  CA  ASP D  64     -13.798 -13.857  65.531  1.00 28.01           C  
ATOM   2405  CB  ASP D  64     -13.486 -12.763  64.527  1.00 31.67           C  
ATOM   2406  CG  ASP D  64     -12.105 -12.863  64.023  1.00 40.97           C  
ATOM   2407  OD1 ASP D  64     -11.410 -13.798  64.473  1.00 47.84           O  
ATOM   2408  OD2 ASP D  64     -11.690 -12.035  63.194  1.00 45.72           O  
ATOM   2409  C   ASP D  64     -13.301 -13.431  66.897  1.00 26.23           C  
ATOM   2410  O   ASP D  64     -12.169 -13.703  67.265  1.00 29.11           O  
ATOM   2411  N   ALA D  65     -14.171 -12.779  67.652  1.00 23.96           N  
ATOM   2412  CA  ALA D  65     -13.862 -12.281  69.008  1.00 24.76           C  
ATOM   2413  CB  ALA D  65     -14.493 -10.884  69.255  1.00 24.32           C  
ATOM   2414  C   ALA D  65     -14.293 -13.244  70.133  1.00 23.50           C  
ATOM   2415  O   ALA D  65     -14.327 -12.836  71.279  1.00 23.04           O  
ATOM   2416  N   GLY D  66     -14.642 -14.488  69.792  1.00 22.63           N  
ATOM   2417  CA  GLY D  66     -14.921 -15.521  70.780  1.00 21.97           C  
ATOM   2418  C   GLY D  66     -16.259 -15.415  71.504  1.00 22.22           C  
ATOM   2419  O   GLY D  66     -16.489 -16.147  72.465  1.00 23.36           O  
ATOM   2420  N   ILE D  67     -17.148 -14.531  71.061  1.00 20.35           N  
ATOM   2421  CA  ILE D  67     -18.443 -14.350  71.759  1.00 20.39           C  
ATOM   2422  CB  ILE D  67     -19.013 -12.944  71.507  1.00 19.38           C  
ATOM   2423  CG1 ILE D  67     -18.238 -11.932  72.364  1.00 20.71           C  
ATOM   2424  CD1 ILE D  67     -18.585 -10.495  72.065  1.00 19.75           C  
ATOM   2425  CG2 ILE D  67     -20.528 -12.890  71.745  1.00 18.31           C  
ATOM   2426  C   ILE D  67     -19.449 -15.395  71.310  1.00 21.29           C  
ATOM   2427  O   ILE D  67     -20.367 -15.772  72.038  1.00 23.06           O  
ATOM   2428  N   VAL D  68     -19.300 -15.831  70.073  1.00 21.28           N  
ATOM   2429  CA  VAL D  68     -20.116 -16.908  69.560  1.00 20.35           C  
ATOM   2430  CB  VAL D  68     -21.208 -16.373  68.597  1.00 20.25           C  
ATOM   2431  CG1 VAL D  68     -22.068 -15.337  69.267  1.00 20.09           C  
ATOM   2432  CG2 VAL D  68     -20.564 -15.779  67.330  1.00 19.28           C  
ATOM   2433  C   VAL D  68     -19.145 -17.798  68.772  1.00 18.91           C  
ATOM   2434  O   VAL D  68     -18.015 -17.403  68.497  1.00 17.07           O  
ATOM   2435  N   THR D  69     -19.633 -18.964  68.369  1.00 19.49           N  
ATOM   2436  CA  THR D  69     -18.952 -19.890  67.462  1.00 18.62           C  
ATOM   2437  CB  THR D  69     -18.830 -21.243  68.154  1.00 19.80           C  
ATOM   2438  OG1 THR D  69     -17.888 -21.059  69.180  1.00 22.82           O  
ATOM   2439  CG2 THR D  69     -18.295 -22.374  67.227  1.00 20.97           C  
ATOM   2440  C   THR D  69     -19.827 -20.018  66.227  1.00 18.83           C  
ATOM   2441  O   THR D  69     -21.065 -20.221  66.364  1.00 19.81           O  
ATOM   2442  N   ARG D  70     -19.228 -19.896  65.031  1.00 17.15           N  
ATOM   2443  CA  ARG D  70     -19.993 -20.092  63.846  1.00 16.46           C  
ATOM   2444  CB  ARG D  70     -19.428 -19.297  62.697  1.00 17.14           C  
ATOM   2445  CG  ARG D  70     -20.251 -19.421  61.407  1.00 16.69           C  
ATOM   2446  CD  ARG D  70     -19.676 -18.498  60.330  1.00 16.65           C  
ATOM   2447  NE  ARG D  70     -20.088 -18.955  59.011  1.00 15.54           N  
ATOM   2448  CZ  ARG D  70     -19.838 -18.357  57.841  1.00 14.61           C  
ATOM   2449  NH1 ARG D  70     -19.209 -17.171  57.769  1.00 12.91           N  
ATOM   2450  NH2 ARG D  70     -20.302 -18.958  56.725  1.00 14.24           N  
ATOM   2451  C   ARG D  70     -20.032 -21.567  63.485  1.00 17.11           C  
ATOM   2452  O   ARG D  70     -19.016 -22.192  63.248  1.00 16.04           O  
ATOM   2453  N   HIS D  71     -21.218 -22.139  63.417  1.00 18.00           N  
ATOM   2454  CA  HIS D  71     -21.305 -23.503  62.827  1.00 19.08           C  
ATOM   2455  CB  HIS D  71     -22.089 -24.450  63.729  1.00 18.69           C  
ATOM   2456  CG  HIS D  71     -21.586 -24.513  65.139  1.00 19.79           C  
ATOM   2457  ND1 HIS D  71     -22.282 -23.965  66.194  1.00 20.48           N  
ATOM   2458  CE1 HIS D  71     -21.640 -24.222  67.325  1.00 20.11           C  
ATOM   2459  NE2 HIS D  71     -20.556 -24.924  67.039  1.00 19.72           N  
ATOM   2460  CD2 HIS D  71     -20.500 -25.125  65.683  1.00 19.76           C  
ATOM   2461  C   HIS D  71     -21.888 -23.479  61.420  1.00 17.35           C  
ATOM   2462  O   HIS D  71     -23.055 -23.178  61.207  1.00 17.84           O  
ATOM   2463  N   ASN D  72     -21.049 -23.788  60.471  1.00 17.38           N  
ATOM   2464  CA  ASN D  72     -21.376 -23.644  59.070  1.00 18.94           C  
ATOM   2465  CB  ASN D  72     -20.091 -23.861  58.231  1.00 19.98           C  
ATOM   2466  CG  ASN D  72     -19.071 -22.710  58.417  1.00 20.94           C  
ATOM   2467  OD1 ASN D  72     -19.444 -21.530  58.715  1.00 20.42           O  
ATOM   2468  ND2 ASN D  72     -17.807 -23.018  58.204  1.00 19.05           N  
ATOM   2469  C   ASN D  72     -22.565 -24.444  58.488  1.00 21.40           C  
ATOM   2470  O   ASN D  72     -22.718 -25.686  58.741  1.00 20.25           O  
ATOM   2471  N   PHE D  73     -23.413 -23.733  57.718  1.00 20.65           N  
ATOM   2472  CA  PHE D  73     -24.355 -24.410  56.835  1.00 22.24           C  
ATOM   2473  CB  PHE D  73     -25.749 -24.568  57.473  1.00 22.08           C  
ATOM   2474  CG  PHE D  73     -25.787 -25.474  58.674  1.00 21.75           C  
ATOM   2475  CD1 PHE D  73     -25.966 -26.841  58.525  1.00 22.80           C  
ATOM   2476  CE1 PHE D  73     -26.041 -27.676  59.635  1.00 23.09           C  
ATOM   2477  CZ  PHE D  73     -25.940 -27.144  60.909  1.00 22.57           C  
ATOM   2478  CE2 PHE D  73     -25.805 -25.778  61.072  1.00 22.61           C  
ATOM   2479  CD2 PHE D  73     -25.719 -24.955  59.950  1.00 22.32           C  
ATOM   2480  C   PHE D  73     -24.462 -23.676  55.509  1.00 23.42           C  
ATOM   2481  O   PHE D  73     -24.646 -22.438  55.471  1.00 25.24           O  
ATOM   2482  N   GLU D  74     -24.370 -24.453  54.434  1.00 24.30           N  
ATOM   2483  CA  GLU D  74     -24.398 -23.945  53.077  1.00 27.55           C  
ATOM   2484  CB  GLU D  74     -24.552 -25.143  52.087  1.00 29.85           C  
ATOM   2485  CG  GLU D  74     -23.977 -24.896  50.679  1.00 33.56           C  
ATOM   2486  CD  GLU D  74     -24.798 -23.891  49.841  1.00 36.12           C  
ATOM   2487  OE1 GLU D  74     -26.060 -23.875  49.962  1.00 40.74           O  
ATOM   2488  OE2 GLU D  74     -24.207 -23.102  49.059  1.00 34.49           O  
ATOM   2489  C   GLU D  74     -25.478 -22.825  52.868  1.00 27.71           C  
ATOM   2490  O   GLU D  74     -26.642 -22.955  53.334  1.00 25.48           O  
ATOM   2491  N   GLY D  75     -25.070 -21.730  52.187  1.00 28.10           N  
ATOM   2492  CA  GLY D  75     -25.987 -20.671  51.684  1.00 26.64           C  
ATOM   2493  C   GLY D  75     -26.529 -19.632  52.694  1.00 29.55           C  
ATOM   2494  O   GLY D  75     -27.717 -19.267  52.596  1.00 28.57           O  
ATOM   2495  N   GLY D  76     -25.705 -19.159  53.653  1.00 25.14           N  
ATOM   2496  CA  GLY D  76     -26.192 -18.207  54.708  1.00 25.95           C  
ATOM   2497  C   GLY D  76     -27.114 -18.763  55.831  1.00 27.09           C  
ATOM   2498  O   GLY D  76     -28.034 -18.066  56.336  1.00 22.38           O  
ATOM   2499  N   LYS D  77     -26.848 -20.015  56.232  1.00 25.20           N  
ATOM   2500  CA  LYS D  77     -27.689 -20.742  57.162  1.00 23.42           C  
ATOM   2501  CB  LYS D  77     -28.415 -21.826  56.414  1.00 22.22           C  
ATOM   2502  CG  LYS D  77     -29.671 -21.210  55.854  1.00 24.79           C  
ATOM   2503  CD  LYS D  77     -30.055 -21.788  54.507  1.00 28.27           C  
ATOM   2504  CE  LYS D  77     -31.445 -21.257  54.152  1.00 31.58           C  
ATOM   2505  NZ  LYS D  77     -31.617 -21.147  52.681  1.00 32.08           N  
ATOM   2506  C   LYS D  77     -26.888 -21.286  58.315  1.00 24.69           C  
ATOM   2507  O   LYS D  77     -27.354 -22.142  59.087  1.00 23.51           O  
ATOM   2508  N   SER D  78     -25.659 -20.788  58.435  1.00 25.02           N  
ATOM   2509  CA  SER D  78     -24.823 -21.140  59.584  1.00 23.37           C  
ATOM   2510  CB  SER D  78     -23.538 -20.329  59.574  1.00 21.00           C  
ATOM   2511  OG  SER D  78     -22.811 -20.722  58.439  1.00 19.13           O  
ATOM   2512  C   SER D  78     -25.602 -20.881  60.860  1.00 23.49           C  
ATOM   2513  O   SER D  78     -26.358 -19.888  60.978  1.00 23.79           O  
ATOM   2514  N   VAL D  79     -25.468 -21.779  61.814  1.00 24.05           N  
ATOM   2515  CA  VAL D  79     -25.973 -21.410  63.122  1.00 24.11           C  
ATOM   2516  CB  VAL D  79     -27.139 -22.291  63.718  1.00 23.57           C  
ATOM   2517  CG1 VAL D  79     -27.675 -23.327  62.725  1.00 20.99           C  
ATOM   2518  CG2 VAL D  79     -26.822 -22.800  65.108  1.00 21.33           C  
ATOM   2519  C   VAL D  79     -24.895 -20.927  64.096  1.00 24.72           C  
ATOM   2520  O   VAL D  79     -23.856 -21.571  64.287  1.00 23.64           O  
ATOM   2521  N   PHE D  80     -25.172 -19.747  64.667  1.00 22.21           N  
ATOM   2522  CA  PHE D  80     -24.308 -19.144  65.630  1.00 18.35           C  
ATOM   2523  CB  PHE D  80     -24.230 -17.641  65.410  1.00 16.50           C  
ATOM   2524  CG  PHE D  80     -23.771 -17.271  64.019  1.00 16.20           C  
ATOM   2525  CD1 PHE D  80     -22.402 -16.944  63.774  1.00 14.65           C  
ATOM   2526  CE1 PHE D  80     -21.998 -16.612  62.506  1.00 13.77           C  
ATOM   2527  CZ  PHE D  80     -22.910 -16.621  61.457  1.00 13.43           C  
ATOM   2528  CE2 PHE D  80     -24.271 -16.916  61.660  1.00 13.91           C  
ATOM   2529  CD2 PHE D  80     -24.703 -17.245  62.931  1.00 14.91           C  
ATOM   2530  C   PHE D  80     -24.754 -19.503  67.047  1.00 18.38           C  
ATOM   2531  O   PHE D  80     -25.943 -19.370  67.418  1.00 15.93           O  
ATOM   2532  N   GLU D  81     -23.747 -19.900  67.833  1.00 18.21           N  
ATOM   2533  CA  GLU D  81     -23.920 -20.383  69.167  1.00 20.30           C  
ATOM   2534  CB  GLU D  81     -23.452 -21.849  69.257  1.00 19.80           C  
ATOM   2535  CG  GLU D  81     -23.386 -22.367  70.682  1.00 22.10           C  
ATOM   2536  CD  GLU D  81     -22.517 -23.600  70.885  1.00 25.50           C  
ATOM   2537  OE1 GLU D  81     -22.548 -24.102  72.028  1.00 28.03           O  
ATOM   2538  OE2 GLU D  81     -21.799 -24.078  69.948  1.00 27.87           O  
ATOM   2539  C   GLU D  81     -23.126 -19.496  70.117  1.00 20.04           C  
ATOM   2540  O   GLU D  81     -21.900 -19.338  69.964  1.00 20.33           O  
ATOM   2541  N   LEU D  82     -23.817 -18.938  71.103  1.00 20.18           N  
ATOM   2542  CA  LEU D  82     -23.178 -18.103  72.139  1.00 22.59           C  
ATOM   2543  CB  LEU D  82     -24.270 -17.543  73.046  1.00 22.77           C  
ATOM   2544  CG  LEU D  82     -23.925 -16.484  74.086  1.00 22.78           C  
ATOM   2545  CD1 LEU D  82     -23.605 -15.121  73.469  1.00 21.71           C  
ATOM   2546  CD2 LEU D  82     -25.108 -16.409  75.064  1.00 23.57           C  
ATOM   2547  C   LEU D  82     -22.235 -18.979  72.933  1.00 24.38           C  
ATOM   2548  O   LEU D  82     -22.614 -20.094  73.295  1.00 23.59           O  
ATOM   2549  N   THR D  83     -20.996 -18.554  73.162  1.00 27.26           N  
ATOM   2550  CA  THR D  83     -20.050 -19.495  73.801  1.00 31.91           C  
ATOM   2551  CB  THR D  83     -18.588 -19.124  73.550  1.00 33.14           C  
ATOM   2552  OG1 THR D  83     -18.386 -17.780  74.019  1.00 36.54           O  
ATOM   2553  CG2 THR D  83     -18.269 -19.232  72.077  1.00 31.30           C  
ATOM   2554  C   THR D  83     -20.266 -19.584  75.313  1.00 36.45           C  
ATOM   2555  O   THR D  83     -20.742 -18.624  75.943  1.00 40.94           O  
ATOM      1  N   SER E  15      31.615 -29.445  27.036  1.00 38.66           N  
ATOM      2  CA  SER E  15      32.990 -29.699  27.587  1.00 43.09           C  
ATOM      3  CB  SER E  15      33.389 -28.602  28.587  1.00 40.30           C  
ATOM      4  OG  SER E  15      34.290 -29.134  29.533  1.00 39.67           O  
ATOM      5  C   SER E  15      33.103 -31.165  28.153  1.00 44.10           C  
ATOM      6  O   SER E  15      33.444 -31.460  29.314  1.00 46.67           O  
ATOM      7  N   ILE E  16      32.819 -32.077  27.253  1.00 38.12           N  
ATOM      8  CA  ILE E  16      32.839 -33.486  27.496  1.00 36.41           C  
ATOM      9  CB  ILE E  16      31.350 -33.943  27.487  1.00 37.14           C  
ATOM     10  CG1 ILE E  16      30.695 -33.615  28.888  1.00 38.87           C  
ATOM     11  CD1 ILE E  16      29.145 -33.461  28.754  1.00 41.61           C  
ATOM     12  CG2 ILE E  16      31.188 -35.395  27.156  1.00 35.81           C  
ATOM     13  C   ILE E  16      33.652 -33.955  26.275  1.00 31.33           C  
ATOM     14  O   ILE E  16      33.263 -33.702  25.145  1.00 30.37           O  
ATOM     15  N   ARG E  17      34.807 -34.572  26.477  1.00 25.20           N  
ATOM     16  CA  ARG E  17      35.611 -34.945  25.315  1.00 22.59           C  
ATOM     17  CB  ARG E  17      37.051 -34.497  25.527  1.00 21.84           C  
ATOM     18  CG  ARG E  17      37.947 -34.764  24.347  1.00 23.92           C  
ATOM     19  CD  ARG E  17      37.943 -33.615  23.354  1.00 23.93           C  
ATOM     20  NE  ARG E  17      39.075 -33.759  22.444  1.00 22.37           N  
ATOM     21  CZ  ARG E  17      39.137 -33.182  21.249  1.00 22.32           C  
ATOM     22  NH1 ARG E  17      38.122 -32.413  20.822  1.00 21.15           N  
ATOM     23  NH2 ARG E  17      40.184 -33.410  20.473  1.00 18.95           N  
ATOM     24  C   ARG E  17      35.518 -36.426  24.823  1.00 22.19           C  
ATOM     25  O   ARG E  17      36.232 -37.313  25.281  1.00 23.06           O  
ATOM     26  N   LEU E  18      34.663 -36.668  23.840  1.00 20.59           N  
ATOM     27  CA  LEU E  18      34.619 -37.922  23.110  1.00 18.11           C  
ATOM     28  CB  LEU E  18      33.296 -37.940  22.382  1.00 19.59           C  
ATOM     29  CG  LEU E  18      32.077 -37.913  23.320  1.00 20.12           C  
ATOM     30  CD1 LEU E  18      30.774 -37.639  22.599  1.00 18.81           C  
ATOM     31  CD2 LEU E  18      32.046 -39.275  23.985  1.00 19.45           C  
ATOM     32  C   LEU E  18      35.742 -38.089  22.108  1.00 17.27           C  
ATOM     33  O   LEU E  18      36.308 -37.081  21.643  1.00 18.14           O  
ATOM     34  N   PRO E  19      36.094 -39.349  21.745  1.00 16.35           N  
ATOM     35  CA  PRO E  19      37.065 -39.540  20.644  1.00 16.44           C  
ATOM     36  CB  PRO E  19      37.243 -41.049  20.580  1.00 18.31           C  
ATOM     37  CG  PRO E  19      36.123 -41.663  21.386  1.00 15.00           C  
ATOM     38  CD  PRO E  19      35.688 -40.626  22.369  1.00 16.05           C  
ATOM     39  C   PRO E  19      36.492 -39.099  19.322  1.00 17.22           C  
ATOM     40  O   PRO E  19      35.281 -39.008  19.218  1.00 21.99           O  
ATOM     41  N   ALA E  20      37.321 -38.891  18.308  1.00 15.75           N  
ATOM     42  CA  ALA E  20      36.888 -38.262  17.068  1.00 14.69           C  
ATOM     43  CB  ALA E  20      38.016 -38.243  16.043  1.00 12.35           C  
ATOM     44  C   ALA E  20      35.566 -38.872  16.484  1.00 14.52           C  
ATOM     45  O   ALA E  20      34.622 -38.153  16.152  1.00 13.52           O  
ATOM     46  N   HIS E  21      35.491 -40.191  16.441  1.00 13.73           N  
ATOM     47  CA  HIS E  21      34.391 -40.838  15.728  1.00 14.94           C  
ATOM     48  CB  HIS E  21      34.793 -42.251  15.309  1.00 15.61           C  
ATOM     49  CG  HIS E  21      35.054 -43.137  16.461  1.00 15.69           C  
ATOM     50  ND1 HIS E  21      36.185 -43.017  17.247  1.00 15.65           N  
ATOM     51  CE1 HIS E  21      36.129 -43.909  18.213  1.00 17.39           C  
ATOM     52  NE2 HIS E  21      34.973 -44.568  18.109  1.00 19.45           N  
ATOM     53  CD2 HIS E  21      34.296 -44.114  17.009  1.00 17.08           C  
ATOM     54  C   HIS E  21      33.126 -40.889  16.544  1.00 15.43           C  
ATOM     55  O   HIS E  21      32.055 -41.248  15.996  1.00 14.96           O  
ATOM     56  N   LEU E  22      33.239 -40.525  17.834  1.00 14.59           N  
ATOM     57  CA  LEU E  22      32.061 -40.279  18.624  1.00 15.26           C  
ATOM     58  CB  LEU E  22      32.148 -40.918  20.001  1.00 15.19           C  
ATOM     59  CG  LEU E  22      32.132 -42.436  20.065  1.00 15.93           C  
ATOM     60  CD1 LEU E  22      32.235 -42.855  21.530  1.00 14.84           C  
ATOM     61  CD2 LEU E  22      30.887 -42.987  19.382  1.00 14.21           C  
ATOM     62  C   LEU E  22      31.716 -38.811  18.766  1.00 15.46           C  
ATOM     63  O   LEU E  22      30.652 -38.486  19.270  1.00 17.15           O  
ATOM     64  N   ARG E  23      32.590 -37.934  18.322  1.00 15.43           N  
ATOM     65  CA  ARG E  23      32.243 -36.526  18.215  1.00 16.63           C  
ATOM     66  CB  ARG E  23      33.499 -35.684  18.113  1.00 17.60           C  
ATOM     67  CG  ARG E  23      34.077 -35.313  19.472  1.00 18.66           C  
ATOM     68  CD  ARG E  23      35.168 -34.262  19.301  1.00 18.04           C  
ATOM     69  NE  ARG E  23      36.302 -34.991  19.741  1.00 21.02           N  
ATOM     70  CZ  ARG E  23      37.420 -35.249  19.087  1.00 17.87           C  
ATOM     71  NH1 ARG E  23      37.729 -34.708  17.937  1.00 17.09           N  
ATOM     72  NH2 ARG E  23      38.248 -36.046  19.693  1.00 17.72           N  
ATOM     73  C   ARG E  23      31.343 -36.198  17.004  1.00 17.76           C  
ATOM     74  O   ARG E  23      30.923 -35.071  16.840  1.00 16.05           O  
ATOM     75  N   LEU E  24      31.046 -37.133  16.119  1.00 19.25           N  
ATOM     76  CA  LEU E  24      30.040 -36.733  15.123  1.00 21.91           C  
ATOM     77  CB  LEU E  24      30.273 -37.372  13.752  1.00 25.16           C  
ATOM     78  CG  LEU E  24      30.320 -38.888  13.695  1.00 28.02           C  
ATOM     79  CD1 LEU E  24      28.890 -39.350  13.773  1.00 32.09           C  
ATOM     80  CD2 LEU E  24      30.894 -39.260  12.332  1.00 29.52           C  
ATOM     81  C   LEU E  24      28.625 -36.911  15.622  1.00 18.84           C  
ATOM     82  O   LEU E  24      28.373 -37.519  16.666  1.00 18.80           O  
ATOM     83  N   GLN E  25      27.707 -36.391  14.861  1.00 18.96           N  
ATOM     84  CA  GLN E  25      26.293 -36.578  15.163  1.00 20.18           C  
ATOM     85  CB  GLN E  25      25.445 -36.010  14.032  1.00 22.93           C  
ATOM     86  CG  GLN E  25      25.137 -34.529  14.130  1.00 30.29           C  
ATOM     87  CD  GLN E  25      24.493 -34.032  12.815  1.00 39.10           C  
ATOM     88  OE1 GLN E  25      23.273 -34.212  12.583  1.00 41.44           O  
ATOM     89  NE2 GLN E  25      25.318 -33.428  11.932  1.00 37.98           N  
ATOM     90  C   GLN E  25      25.919 -38.050  15.418  1.00 18.38           C  
ATOM     91  O   GLN E  25      26.209 -38.925  14.597  1.00 17.29           O  
ATOM     92  N   PRO E  26      25.229 -38.311  16.532  1.00 17.17           N  
ATOM     93  CA  PRO E  26      24.789 -39.647  16.967  1.00 16.94           C  
ATOM     94  CB  PRO E  26      23.881 -39.338  18.183  1.00 16.65           C  
ATOM     95  CG  PRO E  26      24.398 -38.032  18.715  1.00 16.35           C  
ATOM     96  CD  PRO E  26      24.939 -37.268  17.541  1.00 17.13           C  
ATOM     97  C   PRO E  26      23.998 -40.399  15.879  1.00 17.82           C  
ATOM     98  O   PRO E  26      23.964 -41.673  15.863  1.00 16.66           O  
ATOM     99  N   ILE E  27      23.406 -39.627  14.968  1.00 17.79           N  
ATOM    100  CA  ILE E  27      22.651 -40.217  13.824  1.00 20.16           C  
ATOM    101  CB  ILE E  27      21.835 -39.159  12.984  1.00 20.88           C  
ATOM    102  CG1 ILE E  27      20.711 -39.792  12.213  1.00 25.35           C  
ATOM    103  CD1 ILE E  27      19.331 -39.112  12.377  1.00 29.47           C  
ATOM    104  CG2 ILE E  27      22.696 -38.348  12.022  1.00 22.18           C  
ATOM    105  C   ILE E  27      23.624 -41.121  13.054  1.00 18.78           C  
ATOM    106  O   ILE E  27      23.245 -42.183  12.559  1.00 19.59           O  
ATOM    107  N   TYR E  28      24.902 -40.779  13.093  1.00 16.90           N  
ATOM    108  CA  TYR E  28      25.885 -41.578  12.378  1.00 16.10           C  
ATOM    109  CB  TYR E  28      26.994 -40.678  11.941  1.00 14.75           C  
ATOM    110  CG  TYR E  28      26.505 -39.682  10.923  1.00 15.52           C  
ATOM    111  CD1 TYR E  28      26.828 -38.303  11.046  1.00 14.37           C  
ATOM    112  CE1 TYR E  28      26.366 -37.397  10.110  1.00 14.69           C  
ATOM    113  CZ  TYR E  28      25.562 -37.855   9.026  1.00 16.01           C  
ATOM    114  OH  TYR E  28      25.119 -36.941   8.094  1.00 17.71           O  
ATOM    115  CE2 TYR E  28      25.211 -39.217   8.879  1.00 15.24           C  
ATOM    116  CD2 TYR E  28      25.702 -40.117   9.817  1.00 15.08           C  
ATOM    117  C   TYR E  28      26.509 -42.775  13.087  1.00 15.88           C  
ATOM    118  O   TYR E  28      27.347 -43.489  12.487  1.00 15.26           O  
ATOM    119  N   TRP E  29      26.171 -42.944  14.360  1.00 14.39           N  
ATOM    120  CA  TRP E  29      26.866 -43.918  15.202  1.00 14.37           C  
ATOM    121  CB  TRP E  29      26.557 -43.707  16.678  1.00 13.95           C  
ATOM    122  CG  TRP E  29      27.131 -42.436  17.298  1.00 14.79           C  
ATOM    123  CD1 TRP E  29      27.954 -41.499  16.720  1.00 14.58           C  
ATOM    124  NE1 TRP E  29      28.254 -40.503  17.621  1.00 15.74           N  
ATOM    125  CE2 TRP E  29      27.618 -40.787  18.810  1.00 16.15           C  
ATOM    126  CD2 TRP E  29      26.929 -42.014  18.646  1.00 15.55           C  
ATOM    127  CE3 TRP E  29      26.190 -42.541  19.728  1.00 14.88           C  
ATOM    128  CZ3 TRP E  29      26.193 -41.849  20.941  1.00 14.65           C  
ATOM    129  CH2 TRP E  29      26.898 -40.633  21.093  1.00 15.34           C  
ATOM    130  CZ2 TRP E  29      27.608 -40.074  20.038  1.00 16.41           C  
ATOM    131  C   TRP E  29      26.359 -45.255  14.849  1.00 13.37           C  
ATOM    132  O   TRP E  29      25.110 -45.475  14.775  1.00 12.54           O  
ATOM    133  N   SER E  30      27.307 -46.145  14.627  1.00 12.04           N  
ATOM    134  CA  SER E  30      26.953 -47.529  14.483  1.00 13.31           C  
ATOM    135  CB  SER E  30      28.160 -48.249  13.930  1.00 12.49           C  
ATOM    136  OG  SER E  30      29.206 -48.261  14.869  1.00 12.37           O  
ATOM    137  C   SER E  30      26.513 -48.151  15.825  1.00 14.02           C  
ATOM    138  O   SER E  30      26.511 -47.494  16.870  1.00 17.64           O  
ATOM    139  N   ARG E  31      26.198 -49.422  15.836  1.00 14.40           N  
ATOM    140  CA  ARG E  31      25.884 -50.113  17.086  1.00 13.45           C  
ATOM    141  CB  ARG E  31      25.364 -51.513  16.759  1.00 14.12           C  
ATOM    142  CG  ARG E  31      24.872 -52.333  17.921  1.00 14.60           C  
ATOM    143  CD  ARG E  31      23.968 -53.395  17.417  1.00 16.70           C  
ATOM    144  NE  ARG E  31      24.039 -54.586  18.242  1.00 17.78           N  
ATOM    145  CZ  ARG E  31      23.459 -55.746  17.922  1.00 18.80           C  
ATOM    146  NH1 ARG E  31      22.680 -55.867  16.825  1.00 17.11           N  
ATOM    147  NH2 ARG E  31      23.626 -56.782  18.733  1.00 18.70           N  
ATOM    148  C   ARG E  31      27.128 -50.231  17.993  1.00 14.75           C  
ATOM    149  O   ARG E  31      27.040 -49.965  19.194  1.00 15.39           O  
ATOM    150  N   ASP E  32      28.278 -50.624  17.458  1.00 14.34           N  
ATOM    151  CA  ASP E  32      29.547 -50.535  18.219  1.00 14.48           C  
ATOM    152  CB  ASP E  32      30.696 -51.002  17.347  1.00 16.91           C  
ATOM    153  CG  ASP E  32      30.874 -52.549  17.343  1.00 18.97           C  
ATOM    154  OD1 ASP E  32      31.429 -53.127  16.387  1.00 21.21           O  
ATOM    155  OD2 ASP E  32      30.523 -53.201  18.321  1.00 22.54           O  
ATOM    156  C   ASP E  32      29.878 -49.127  18.778  1.00 13.48           C  
ATOM    157  O   ASP E  32      30.325 -48.994  19.944  1.00 12.22           O  
ATOM    158  N   ASP E  33      29.649 -48.081  17.967  1.00 12.47           N  
ATOM    159  CA  ASP E  33      29.816 -46.712  18.474  1.00 11.88           C  
ATOM    160  CB  ASP E  33      29.506 -45.719  17.387  1.00 12.33           C  
ATOM    161  CG  ASP E  33      30.546 -45.726  16.272  1.00 13.16           C  
ATOM    162  OD1 ASP E  33      31.718 -46.120  16.496  1.00 13.12           O  
ATOM    163  OD2 ASP E  33      30.179 -45.301  15.166  1.00 14.21           O  
ATOM    164  C   ASP E  33      28.920 -46.448  19.704  1.00 11.35           C  
ATOM    165  O   ASP E  33      29.378 -45.929  20.734  1.00 10.91           O  
ATOM    166  N   VAL E  34      27.665 -46.859  19.607  1.00 11.43           N  
ATOM    167  CA  VAL E  34      26.768 -46.839  20.774  1.00 11.77           C  
ATOM    168  CB  VAL E  34      25.356 -47.371  20.429  1.00 11.23           C  
ATOM    169  CG1 VAL E  34      24.506 -47.585  21.689  1.00 11.29           C  
ATOM    170  CG2 VAL E  34      24.661 -46.404  19.446  1.00  9.97           C  
ATOM    171  C   VAL E  34      27.402 -47.496  21.992  1.00 12.06           C  
ATOM    172  O   VAL E  34      27.447 -46.901  23.033  1.00 15.49           O  
ATOM    173  N   ALA E  35      27.992 -48.659  21.824  1.00 11.33           N  
ATOM    174  CA  ALA E  35      28.547 -49.451  22.916  1.00 10.80           C  
ATOM    175  CB  ALA E  35      28.871 -50.888  22.427  1.00  9.39           C  
ATOM    176  C   ALA E  35      29.806 -48.772  23.438  1.00 10.51           C  
ATOM    177  O   ALA E  35      29.978 -48.686  24.605  1.00 10.56           O  
ATOM    178  N   GLN E  36      30.641 -48.216  22.564  1.00 10.78           N  
ATOM    179  CA  GLN E  36      31.838 -47.531  23.013  1.00 11.54           C  
ATOM    180  CB  GLN E  36      32.744 -47.191  21.808  1.00 11.42           C  
ATOM    181  CG  GLN E  36      34.016 -46.537  22.223  1.00 12.81           C  
ATOM    182  CD  GLN E  36      34.914 -46.185  21.022  1.00 14.34           C  
ATOM    183  OE1 GLN E  36      34.568 -46.485  19.830  1.00 15.55           O  
ATOM    184  NE2 GLN E  36      36.072 -45.599  21.315  1.00 12.17           N  
ATOM    185  C   GLN E  36      31.419 -46.284  23.774  1.00 11.47           C  
ATOM    186  O   GLN E  36      32.032 -45.935  24.792  1.00 12.80           O  
ATOM    187  N   TRP E  37      30.364 -45.623  23.316  1.00 11.49           N  
ATOM    188  CA  TRP E  37      29.803 -44.422  24.051  1.00 12.87           C  
ATOM    189  CB  TRP E  37      28.625 -43.787  23.285  1.00 12.33           C  
ATOM    190  CG  TRP E  37      27.919 -42.648  23.966  1.00 12.64           C  
ATOM    191  CD1 TRP E  37      28.383 -41.363  24.165  1.00 12.96           C  
ATOM    192  NE1 TRP E  37      27.401 -40.592  24.784  1.00 14.01           N  
ATOM    193  CE2 TRP E  37      26.277 -41.371  24.973  1.00 13.99           C  
ATOM    194  CD2 TRP E  37      26.570 -42.674  24.481  1.00 13.20           C  
ATOM    195  CE3 TRP E  37      25.567 -43.651  24.521  1.00 12.62           C  
ATOM    196  CZ3 TRP E  37      24.279 -43.318  25.081  1.00 12.80           C  
ATOM    197  CH2 TRP E  37      24.026 -42.034  25.589  1.00 13.78           C  
ATOM    198  CZ2 TRP E  37      25.005 -41.041  25.540  1.00 14.47           C  
ATOM    199  C   TRP E  37      29.374 -44.778  25.464  1.00 13.13           C  
ATOM    200  O   TRP E  37      29.658 -44.046  26.415  1.00 12.51           O  
ATOM    201  N   LEU E  38      28.747 -45.939  25.626  1.00 13.90           N  
ATOM    202  CA  LEU E  38      28.221 -46.278  26.960  1.00 14.45           C  
ATOM    203  CB  LEU E  38      27.380 -47.555  26.898  1.00 14.53           C  
ATOM    204  CG  LEU E  38      26.069 -47.537  26.065  1.00 16.02           C  
ATOM    205  CD1 LEU E  38      25.478 -48.963  26.053  1.00 17.62           C  
ATOM    206  CD2 LEU E  38      25.026 -46.575  26.662  1.00 14.29           C  
ATOM    207  C   LEU E  38      29.402 -46.493  27.901  1.00 16.01           C  
ATOM    208  O   LEU E  38      29.360 -46.046  29.049  1.00 16.49           O  
ATOM    209  N   LYS E  39      30.420 -47.212  27.410  1.00 15.05           N  
ATOM    210  CA  LYS E  39      31.626 -47.578  28.135  1.00 15.42           C  
ATOM    211  CB  LYS E  39      32.464 -48.403  27.188  1.00 19.22           C  
ATOM    212  CG  LYS E  39      33.261 -49.552  27.760  1.00 25.38           C  
ATOM    213  CD  LYS E  39      33.778 -50.410  26.594  1.00 29.83           C  
ATOM    214  CE  LYS E  39      35.047 -49.858  25.899  1.00 30.57           C  
ATOM    215  NZ  LYS E  39      36.258 -50.441  26.588  1.00 32.69           N  
ATOM    216  C   LYS E  39      32.391 -46.307  28.490  1.00 14.23           C  
ATOM    217  O   LYS E  39      32.870 -46.148  29.623  1.00 12.16           O  
ATOM    218  N   TRP E  40      32.445 -45.368  27.540  1.00 13.73           N  
ATOM    219  CA  TRP E  40      33.066 -44.067  27.813  1.00 14.18           C  
ATOM    220  CB  TRP E  40      33.037 -43.203  26.549  1.00 14.00           C  
ATOM    221  CG  TRP E  40      33.638 -41.845  26.783  1.00 14.57           C  
ATOM    222  CD1 TRP E  40      34.930 -41.532  26.669  1.00 14.87           C  
ATOM    223  NE1 TRP E  40      35.143 -40.197  26.972  1.00 15.12           N  
ATOM    224  CE2 TRP E  40      33.951 -39.624  27.287  1.00 15.26           C  
ATOM    225  CD2 TRP E  40      32.961 -40.639  27.169  1.00 14.77           C  
ATOM    226  CE3 TRP E  40      31.609 -40.312  27.423  1.00 16.79           C  
ATOM    227  CZ3 TRP E  40      31.296 -38.968  27.799  1.00 16.95           C  
ATOM    228  CH2 TRP E  40      32.340 -37.990  27.948  1.00 15.52           C  
ATOM    229  CZ2 TRP E  40      33.662 -38.294  27.683  1.00 15.32           C  
ATOM    230  C   TRP E  40      32.343 -43.316  28.957  1.00 15.25           C  
ATOM    231  O   TRP E  40      33.003 -42.736  29.839  1.00 15.98           O  
ATOM    232  N   ALA E  41      31.005 -43.291  28.917  1.00 13.06           N  
ATOM    233  CA  ALA E  41      30.204 -42.592  29.875  1.00 12.60           C  
ATOM    234  CB  ALA E  41      28.741 -42.632  29.430  1.00 12.04           C  
ATOM    235  C   ALA E  41      30.349 -43.197  31.248  1.00 13.26           C  
ATOM    236  O   ALA E  41      30.457 -42.484  32.259  1.00 14.00           O  
ATOM    237  N   GLU E  42      30.359 -44.523  31.301  1.00 14.11           N  
ATOM    238  CA  GLU E  42      30.446 -45.252  32.554  1.00 15.15           C  
ATOM    239  CB  GLU E  42      30.512 -46.746  32.301  1.00 14.69           C  
ATOM    240  CG  GLU E  42      30.936 -47.474  33.573  1.00 16.26           C  
ATOM    241  CD  GLU E  42      30.898 -48.977  33.408  1.00 17.68           C  
ATOM    242  OE1 GLU E  42      30.223 -49.502  32.494  1.00 17.79           O  
ATOM    243  OE2 GLU E  42      31.510 -49.662  34.230  1.00 20.00           O  
ATOM    244  C   GLU E  42      31.719 -44.829  33.318  1.00 17.32           C  
ATOM    245  O   GLU E  42      31.677 -44.537  34.544  1.00 16.59           O  
ATOM    246  N   ASN E  43      32.834 -44.801  32.576  1.00 17.21           N  
ATOM    247  CA  ASN E  43      34.096 -44.413  33.143  1.00 19.28           C  
ATOM    248  CB  ASN E  43      35.242 -44.828  32.214  1.00 22.16           C  
ATOM    249  CG  ASN E  43      36.583 -44.456  32.770  1.00 27.15           C  
ATOM    250  OD1 ASN E  43      37.112 -45.126  33.667  1.00 33.58           O  
ATOM    251  ND2 ASN E  43      37.145 -43.371  32.266  1.00 26.84           N  
ATOM    252  C   ASN E  43      34.109 -42.904  33.377  1.00 18.58           C  
ATOM    253  O   ASN E  43      34.580 -42.460  34.387  1.00 17.76           O  
ATOM    254  N   GLU E  44      33.594 -42.093  32.454  1.00 17.78           N  
ATOM    255  CA  GLU E  44      33.689 -40.630  32.659  1.00 16.30           C  
ATOM    256  CB  GLU E  44      33.133 -39.912  31.458  1.00 16.16           C  
ATOM    257  CG  GLU E  44      33.176 -38.401  31.508  1.00 16.77           C  
ATOM    258  CD  GLU E  44      34.574 -37.793  31.503  1.00 18.12           C  
ATOM    259  OE1 GLU E  44      35.585 -38.464  31.228  1.00 18.36           O  
ATOM    260  OE2 GLU E  44      34.658 -36.594  31.793  1.00 20.75           O  
ATOM    261  C   GLU E  44      32.902 -40.172  33.859  1.00 16.40           C  
ATOM    262  O   GLU E  44      33.208 -39.173  34.452  1.00 17.71           O  
ATOM    263  N   PHE E  45      31.842 -40.886  34.201  1.00 15.66           N  
ATOM    264  CA  PHE E  45      30.903 -40.370  35.194  1.00 14.20           C  
ATOM    265  CB  PHE E  45      29.503 -40.169  34.569  1.00 14.26           C  
ATOM    266  CG  PHE E  45      29.473 -39.079  33.521  1.00 14.91           C  
ATOM    267  CD1 PHE E  45      29.440 -39.389  32.166  1.00 16.21           C  
ATOM    268  CE1 PHE E  45      29.424 -38.368  31.201  1.00 16.65           C  
ATOM    269  CZ  PHE E  45      29.428 -37.041  31.585  1.00 16.29           C  
ATOM    270  CE2 PHE E  45      29.456 -36.718  32.945  1.00 15.67           C  
ATOM    271  CD2 PHE E  45      29.491 -37.733  33.886  1.00 15.14           C  
ATOM    272  C   PHE E  45      30.829 -41.255  36.430  1.00 13.44           C  
ATOM    273  O   PHE E  45      29.953 -41.057  37.257  1.00 13.03           O  
ATOM    274  N   SER E  46      31.800 -42.176  36.572  1.00 12.24           N  
ATOM    275  CA  SER E  46      31.785 -43.166  37.611  1.00 11.63           C  
ATOM    276  CB  SER E  46      32.290 -42.645  38.960  1.00 11.79           C  
ATOM    277  OG  SER E  46      33.277 -41.683  38.792  1.00 12.41           O  
ATOM    278  C   SER E  46      30.426 -43.771  37.825  1.00 11.25           C  
ATOM    279  O   SER E  46      29.977 -43.787  38.942  1.00 11.56           O  
ATOM    280  N   LEU E  47      29.793 -44.288  36.776  1.00 11.39           N  
ATOM    281  CA  LEU E  47      28.461 -44.975  36.887  1.00 12.82           C  
ATOM    282  CB  LEU E  47      27.679 -44.923  35.537  1.00 11.40           C  
ATOM    283  CG  LEU E  47      27.650 -43.483  35.029  1.00 11.75           C  
ATOM    284  CD1 LEU E  47      27.162 -43.465  33.578  1.00 11.53           C  
ATOM    285  CD2 LEU E  47      26.752 -42.618  35.936  1.00 10.79           C  
ATOM    286  C   LEU E  47      28.590 -46.451  37.287  1.00 12.98           C  
ATOM    287  O   LEU E  47      29.667 -46.975  37.189  1.00 12.64           O  
ATOM    288  N   ARG E  48      27.486 -47.108  37.662  1.00 13.66           N  
ATOM    289  CA  ARG E  48      27.468 -48.542  37.870  1.00 14.62           C  
ATOM    290  CB  ARG E  48      26.065 -48.981  38.311  1.00 16.34           C  
ATOM    291  CG  ARG E  48      25.636 -48.522  39.692  1.00 17.71           C  
ATOM    292  CD  ARG E  48      26.420 -49.251  40.795  1.00 22.45           C  
ATOM    293  NE  ARG E  48      25.912 -50.616  40.967  1.00 26.34           N  
ATOM    294  CZ  ARG E  48      24.856 -50.953  41.726  1.00 30.41           C  
ATOM    295  NH1 ARG E  48      24.169 -50.026  42.435  1.00 29.99           N  
ATOM    296  NH2 ARG E  48      24.469 -52.225  41.798  1.00 29.70           N  
ATOM    297  C   ARG E  48      27.829 -49.219  36.558  1.00 14.76           C  
ATOM    298  O   ARG E  48      27.687 -48.601  35.481  1.00 14.44           O  
ATOM    299  N   PRO E  49      28.270 -50.488  36.611  1.00 14.11           N  
ATOM    300  CA  PRO E  49      28.630 -51.100  35.303  1.00 14.71           C  
ATOM    301  CB  PRO E  49      29.140 -52.507  35.699  1.00 13.68           C  
ATOM    302  CG  PRO E  49      29.609 -52.346  37.179  1.00 13.32           C  
ATOM    303  CD  PRO E  49      28.517 -51.418  37.745  1.00 13.48           C  
ATOM    304  C   PRO E  49      27.427 -51.123  34.295  1.00 16.33           C  
ATOM    305  O   PRO E  49      26.278 -51.404  34.675  1.00 16.17           O  
ATOM    306  N   ILE E  50      27.693 -50.725  33.058  1.00 16.28           N  
ATOM    307  CA  ILE E  50      26.716 -50.799  32.014  1.00 16.89           C  
ATOM    308  CB  ILE E  50      26.691 -49.555  31.145  1.00 17.08           C  
ATOM    309  CG1 ILE E  50      26.594 -48.243  31.979  1.00 20.76           C  
ATOM    310  CD1 ILE E  50      26.683 -46.968  31.132  1.00 18.59           C  
ATOM    311  CG2 ILE E  50      25.570 -49.695  30.120  1.00 16.19           C  
ATOM    312  C   ILE E  50      27.101 -51.987  31.093  1.00 18.66           C  
ATOM    313  O   ILE E  50      28.048 -51.932  30.296  1.00 18.22           O  
ATOM    314  N   ASP E  51      26.322 -53.049  31.195  1.00 19.36           N  
ATOM    315  CA  ASP E  51      26.443 -54.189  30.340  1.00 22.14           C  
ATOM    316  CB  ASP E  51      25.304 -55.166  30.669  1.00 25.26           C  
ATOM    317  CG  ASP E  51      25.444 -56.427  29.947  1.00 29.70           C  
ATOM    318  OD1 ASP E  51      25.826 -56.374  28.752  1.00 30.66           O  
ATOM    319  OD2 ASP E  51      25.177 -57.486  30.560  1.00 37.93           O  
ATOM    320  C   ASP E  51      26.446 -53.743  28.871  1.00 23.22           C  
ATOM    321  O   ASP E  51      25.703 -52.861  28.464  1.00 21.76           O  
ATOM    322  N   SER E  52      27.337 -54.328  28.089  1.00 23.71           N  
ATOM    323  CA  SER E  52      27.457 -54.014  26.657  1.00 26.10           C  
ATOM    324  CB  SER E  52      28.669 -54.788  26.094  1.00 24.65           C  
ATOM    325  OG  SER E  52      28.401 -56.185  26.194  1.00 23.53           O  
ATOM    326  C   SER E  52      26.170 -54.343  25.843  1.00 24.66           C  
ATOM    327  O   SER E  52      26.056 -53.915  24.717  1.00 23.75           O  
ATOM    328  N   ASN E  53      25.229 -55.088  26.425  1.00 23.82           N  
ATOM    329  CA  ASN E  53      23.960 -55.401  25.790  1.00 25.85           C  
ATOM    330  CB  ASN E  53      23.544 -56.894  26.072  1.00 26.76           C  
ATOM    331  CG  ASN E  53      23.034 -57.195  27.540  1.00 30.79           C  
ATOM    332  OD1 ASN E  53      22.439 -56.377  28.256  1.00 33.15           O  
ATOM    333  ND2 ASN E  53      23.225 -58.447  27.953  1.00 35.51           N  
ATOM    334  C   ASN E  53      22.801 -54.435  26.083  1.00 26.16           C  
ATOM    335  O   ASN E  53      21.643 -54.728  25.747  1.00 30.04           O  
ATOM    336  N   THR E  54      23.065 -53.307  26.724  1.00 23.70           N  
ATOM    337  CA  THR E  54      21.953 -52.456  27.213  1.00 20.39           C  
ATOM    338  CB  THR E  54      22.463 -51.465  28.286  1.00 21.41           C  
ATOM    339  OG1 THR E  54      23.330 -52.163  29.174  1.00 22.23           O  
ATOM    340  CG2 THR E  54      21.322 -50.891  29.132  1.00 22.01           C  
ATOM    341  C   THR E  54      21.217 -51.685  26.103  1.00 18.86           C  
ATOM    342  O   THR E  54      20.018 -51.416  26.201  1.00 20.99           O  
ATOM    343  N   PHE E  55      21.937 -51.261  25.081  1.00 15.88           N  
ATOM    344  CA  PHE E  55      21.313 -50.648  23.925  1.00 14.38           C  
ATOM    345  CB  PHE E  55      21.617 -49.138  23.876  1.00 13.24           C  
ATOM    346  CG  PHE E  55      21.056 -48.367  25.002  1.00 13.11           C  
ATOM    347  CD1 PHE E  55      21.729 -48.245  26.190  1.00 15.48           C  
ATOM    348  CE1 PHE E  55      21.193 -47.514  27.258  1.00 13.89           C  
ATOM    349  CZ  PHE E  55      19.993 -46.861  27.105  1.00 13.34           C  
ATOM    350  CE2 PHE E  55      19.333 -46.942  25.920  1.00 13.05           C  
ATOM    351  CD2 PHE E  55      19.854 -47.712  24.886  1.00 14.03           C  
ATOM    352  C   PHE E  55      21.849 -51.343  22.659  1.00 14.69           C  
ATOM    353  O   PHE E  55      22.753 -50.808  21.987  1.00 13.61           O  
ATOM    354  N   GLU E  56      21.336 -52.535  22.326  1.00 14.91           N  
ATOM    355  CA  GLU E  56      21.770 -53.185  21.063  1.00 16.11           C  
ATOM    356  CB  GLU E  56      21.641 -54.685  21.111  1.00 16.56           C  
ATOM    357  CG  GLU E  56      22.389 -55.179  22.321  1.00 20.43           C  
ATOM    358  CD  GLU E  56      22.372 -56.682  22.453  1.00 21.25           C  
ATOM    359  OE1 GLU E  56      23.399 -57.307  22.195  1.00 25.92           O  
ATOM    360  OE2 GLU E  56      21.344 -57.243  22.809  1.00 21.24           O  
ATOM    361  C   GLU E  56      21.115 -52.629  19.804  1.00 16.60           C  
ATOM    362  O   GLU E  56      20.171 -53.239  19.230  1.00 15.71           O  
ATOM    363  N   MET E  57      21.626 -51.456  19.397  1.00 15.81           N  
ATOM    364  CA  MET E  57      21.076 -50.693  18.293  1.00 15.42           C  
ATOM    365  CB  MET E  57      19.763 -49.993  18.756  1.00 14.59           C  
ATOM    366  CG  MET E  57      19.981 -48.808  19.662  1.00 14.50           C  
ATOM    367  SD  MET E  57      18.468 -48.461  20.610  1.00 15.33           S  
ATOM    368  CE  MET E  57      18.103 -50.085  21.325  1.00 14.39           C  
ATOM    369  C   MET E  57      22.079 -49.647  17.813  1.00 14.38           C  
ATOM    370  O   MET E  57      23.043 -49.379  18.508  1.00 15.57           O  
ATOM    371  N   ASN E  58      21.832 -49.029  16.659  1.00 13.11           N  
ATOM    372  CA  ASN E  58      22.622 -47.871  16.212  1.00 13.15           C  
ATOM    373  CB  ASN E  58      22.808 -47.871  14.665  1.00 12.89           C  
ATOM    374  CG  ASN E  58      21.509 -47.740  13.943  1.00 13.99           C  
ATOM    375  OD1 ASN E  58      20.482 -47.291  14.545  1.00 13.49           O  
ATOM    376  ND2 ASN E  58      21.483 -48.183  12.681  1.00 12.53           N  
ATOM    377  C   ASN E  58      22.056 -46.552  16.735  1.00 13.56           C  
ATOM    378  O   ASN E  58      21.086 -46.556  17.521  1.00 13.72           O  
ATOM    379  N   GLY E  59      22.726 -45.452  16.367  1.00 13.30           N  
ATOM    380  CA  GLY E  59      22.537 -44.166  16.941  1.00 12.70           C  
ATOM    381  C   GLY E  59      21.188 -43.647  16.509  1.00 14.54           C  
ATOM    382  O   GLY E  59      20.471 -43.002  17.322  1.00 13.32           O  
ATOM    383  N   LYS E  60      20.846 -43.889  15.233  1.00 15.83           N  
ATOM    384  CA  LYS E  60      19.472 -43.576  14.739  1.00 17.87           C  
ATOM    385  CB  LYS E  60      19.247 -44.022  13.286  1.00 21.27           C  
ATOM    386  CG  LYS E  60      20.068 -43.215  12.284  1.00 29.09           C  
ATOM    387  CD  LYS E  60      19.338 -42.950  10.961  1.00 35.25           C  
ATOM    388  CE  LYS E  60      19.753 -43.903   9.839  1.00 38.46           C  
ATOM    389  NZ  LYS E  60      19.325 -45.297  10.121  1.00 41.88           N  
ATOM    390  C   LYS E  60      18.413 -44.229  15.609  1.00 16.50           C  
ATOM    391  O   LYS E  60      17.416 -43.613  15.904  1.00 18.46           O  
ATOM    392  N   ALA E  61      18.609 -45.474  16.027  1.00 14.41           N  
ATOM    393  CA  ALA E  61      17.631 -46.097  16.898  1.00 14.02           C  
ATOM    394  CB  ALA E  61      17.836 -47.582  16.943  1.00 12.90           C  
ATOM    395  C   ALA E  61      17.637 -45.454  18.328  1.00 14.19           C  
ATOM    396  O   ALA E  61      16.579 -45.172  18.961  1.00 13.90           O  
ATOM    397  N   LEU E  62      18.829 -45.148  18.818  1.00 12.66           N  
ATOM    398  CA  LEU E  62      18.940 -44.615  20.149  1.00 12.27           C  
ATOM    399  CB  LEU E  62      20.409 -44.356  20.427  1.00 11.76           C  
ATOM    400  CG  LEU E  62      20.868 -43.989  21.815  1.00 12.53           C  
ATOM    401  CD1 LEU E  62      20.842 -45.230  22.718  1.00 11.19           C  
ATOM    402  CD2 LEU E  62      22.294 -43.430  21.598  1.00 11.85           C  
ATOM    403  C   LEU E  62      18.169 -43.297  20.199  1.00 12.67           C  
ATOM    404  O   LEU E  62      17.590 -42.955  21.236  1.00 11.41           O  
ATOM    405  N   LEU E  63      18.172 -42.555  19.075  1.00 12.59           N  
ATOM    406  CA  LEU E  63      17.493 -41.267  19.075  1.00 14.02           C  
ATOM    407  CB  LEU E  63      17.884 -40.412  17.853  1.00 14.71           C  
ATOM    408  CG  LEU E  63      19.336 -40.026  17.960  1.00 15.50           C  
ATOM    409  CD1 LEU E  63      19.772 -39.603  16.591  1.00 16.76           C  
ATOM    410  CD2 LEU E  63      19.548 -38.904  18.932  1.00 15.23           C  
ATOM    411  C   LEU E  63      15.971 -41.364  19.168  1.00 13.82           C  
ATOM    412  O   LEU E  63      15.280 -40.365  19.423  1.00 15.02           O  
ATOM    413  N   LEU E  64      15.438 -42.556  18.966  1.00 13.29           N  
ATOM    414  CA  LEU E  64      13.970 -42.718  18.949  1.00 12.13           C  
ATOM    415  CB  LEU E  64      13.586 -43.799  17.945  1.00 12.16           C  
ATOM    416  CG  LEU E  64      13.576 -43.474  16.439  1.00 13.27           C  
ATOM    417  CD1 LEU E  64      13.311 -44.841  15.818  1.00 13.39           C  
ATOM    418  CD2 LEU E  64      12.410 -42.503  16.151  1.00 14.01           C  
ATOM    419  C   LEU E  64      13.480 -43.034  20.362  1.00 10.66           C  
ATOM    420  O   LEU E  64      12.328 -42.816  20.695  1.00  9.08           O  
ATOM    421  N   LEU E  65      14.395 -43.544  21.195  1.00 10.52           N  
ATOM    422  CA  LEU E  65      14.051 -43.965  22.579  1.00 10.52           C  
ATOM    423  CB  LEU E  65      15.256 -44.688  23.252  1.00  9.81           C  
ATOM    424  CG  LEU E  65      15.549 -46.114  22.662  1.00  9.51           C  
ATOM    425  CD1 LEU E  65      16.732 -46.608  23.423  1.00  9.54           C  
ATOM    426  CD2 LEU E  65      14.374 -47.133  22.715  1.00  9.75           C  
ATOM    427  C   LEU E  65      13.594 -42.756  23.415  1.00 10.96           C  
ATOM    428  O   LEU E  65      14.115 -41.654  23.208  1.00 10.85           O  
ATOM    429  N   THR E  66      12.630 -42.949  24.334  1.00 10.37           N  
ATOM    430  CA  THR E  66      12.215 -41.871  25.227  1.00  9.77           C  
ATOM    431  CB  THR E  66      10.784 -42.112  25.762  1.00  8.61           C  
ATOM    432  OG1 THR E  66      10.798 -43.321  26.534  1.00  7.65           O  
ATOM    433  CG2 THR E  66       9.760 -42.209  24.583  1.00  7.34           C  
ATOM    434  C   THR E  66      13.174 -41.904  26.434  1.00 11.38           C  
ATOM    435  O   THR E  66      13.852 -42.928  26.697  1.00 12.10           O  
ATOM    436  N   LYS E  67      13.189 -40.820  27.214  1.00 12.34           N  
ATOM    437  CA  LYS E  67      13.850 -40.837  28.508  1.00 13.30           C  
ATOM    438  CB  LYS E  67      13.740 -39.495  29.231  1.00 12.95           C  
ATOM    439  CG  LYS E  67      14.706 -39.425  30.423  1.00 13.99           C  
ATOM    440  CD  LYS E  67      14.775 -38.008  31.004  1.00 14.98           C  
ATOM    441  CE  LYS E  67      16.005 -37.819  31.899  1.00 15.82           C  
ATOM    442  NZ  LYS E  67      16.208 -36.395  32.282  1.00 14.50           N  
ATOM    443  C   LYS E  67      13.368 -42.054  29.378  1.00 14.54           C  
ATOM    444  O   LYS E  67      14.181 -42.736  30.031  1.00 14.23           O  
ATOM    445  N   GLU E  68      12.066 -42.346  29.339  1.00 14.91           N  
ATOM    446  CA  GLU E  68      11.548 -43.447  30.125  1.00 15.69           C  
ATOM    447  CB  GLU E  68      10.008 -43.484  30.058  1.00 18.93           C  
ATOM    448  CG  GLU E  68       9.375 -44.749  30.654  1.00 25.41           C  
ATOM    449  CD  GLU E  68       7.836 -44.698  30.800  1.00 32.62           C  
ATOM    450  OE1 GLU E  68       7.111 -44.563  29.760  1.00 34.36           O  
ATOM    451  OE2 GLU E  68       7.341 -44.837  31.950  1.00 31.29           O  
ATOM    452  C   GLU E  68      12.191 -44.761  29.669  1.00 14.83           C  
ATOM    453  O   GLU E  68      12.511 -45.600  30.500  1.00 14.55           O  
ATOM    454  N   ASP E  69      12.388 -44.939  28.353  1.00 14.07           N  
ATOM    455  CA  ASP E  69      13.070 -46.118  27.799  1.00 13.11           C  
ATOM    456  CB  ASP E  69      13.110 -46.055  26.265  1.00 12.64           C  
ATOM    457  CG  ASP E  69      11.716 -46.132  25.644  1.00 13.00           C  
ATOM    458  OD1 ASP E  69      10.784 -46.638  26.310  1.00 11.57           O  
ATOM    459  OD2 ASP E  69      11.565 -45.700  24.480  1.00 12.73           O  
ATOM    460  C   ASP E  69      14.505 -46.186  28.289  1.00 12.21           C  
ATOM    461  O   ASP E  69      14.984 -47.258  28.632  1.00 12.97           O  
ATOM    462  N   PHE E  70      15.205 -45.055  28.318  1.00 11.04           N  
ATOM    463  CA  PHE E  70      16.519 -45.060  28.970  1.00 11.00           C  
ATOM    464  CB  PHE E  70      17.219 -43.692  28.874  1.00  9.44           C  
ATOM    465  CG  PHE E  70      17.931 -43.468  27.568  1.00  8.74           C  
ATOM    466  CD1 PHE E  70      17.232 -43.490  26.365  1.00  8.58           C  
ATOM    467  CE1 PHE E  70      17.888 -43.254  25.150  1.00  8.21           C  
ATOM    468  CZ  PHE E  70      19.257 -43.007  25.136  1.00  8.62           C  
ATOM    469  CE2 PHE E  70      19.987 -42.968  26.351  1.00  8.13           C  
ATOM    470  CD2 PHE E  70      19.301 -43.201  27.541  1.00  8.53           C  
ATOM    471  C   PHE E  70      16.462 -45.551  30.440  1.00 11.89           C  
ATOM    472  O   PHE E  70      17.288 -46.403  30.817  1.00 13.00           O  
ATOM    473  N   ARG E  71      15.525 -45.028  31.261  1.00 11.62           N  
ATOM    474  CA  ARG E  71      15.513 -45.422  32.658  1.00 12.64           C  
ATOM    475  CB  ARG E  71      14.495 -44.677  33.544  1.00 14.73           C  
ATOM    476  CG  ARG E  71      14.569 -43.124  33.601  1.00 16.54           C  
ATOM    477  CD  ARG E  71      13.967 -42.522  34.892  1.00 16.75           C  
ATOM    478  NE  ARG E  71      14.031 -41.031  34.911  1.00 17.69           N  
ATOM    479  CZ  ARG E  71      13.254 -40.249  34.144  1.00 19.25           C  
ATOM    480  NH1 ARG E  71      12.357 -40.817  33.343  1.00 19.83           N  
ATOM    481  NH2 ARG E  71      13.335 -38.910  34.150  1.00 19.64           N  
ATOM    482  C   ARG E  71      15.215 -46.891  32.731  1.00 12.69           C  
ATOM    483  O   ARG E  71      15.702 -47.537  33.634  1.00 12.59           O  
ATOM    484  N   TYR E  72      14.425 -47.421  31.781  1.00 12.71           N  
ATOM    485  CA  TYR E  72      13.933 -48.807  31.856  1.00 12.83           C  
ATOM    486  CB  TYR E  72      12.756 -49.014  30.907  1.00 13.62           C  
ATOM    487  CG  TYR E  72      12.283 -50.438  30.819  1.00 15.37           C  
ATOM    488  CD1 TYR E  72      11.123 -50.841  31.510  1.00 15.10           C  
ATOM    489  CE1 TYR E  72      10.694 -52.166  31.438  1.00 15.75           C  
ATOM    490  CZ  TYR E  72      11.441 -53.127  30.637  1.00 17.55           C  
ATOM    491  OH  TYR E  72      10.956 -54.416  30.630  1.00 17.37           O  
ATOM    492  CE2 TYR E  72      12.574 -52.773  29.883  1.00 14.02           C  
ATOM    493  CD2 TYR E  72      12.991 -51.429  29.987  1.00 17.19           C  
ATOM    494  C   TYR E  72      15.091 -49.712  31.478  1.00 12.70           C  
ATOM    495  O   TYR E  72      15.292 -50.665  32.118  1.00 12.45           O  
ATOM    496  N   ARG E  73      15.878 -49.367  30.456  1.00 11.86           N  
ATOM    497  CA  ARG E  73      17.046 -50.172  30.083  1.00 11.32           C  
ATOM    498  CB  ARG E  73      17.534 -49.773  28.669  1.00 10.26           C  
ATOM    499  CG  ARG E  73      16.597 -50.255  27.537  1.00  8.95           C  
ATOM    500  CD  ARG E  73      16.917 -49.615  26.181  1.00  8.78           C  
ATOM    501  NE  ARG E  73      16.085 -50.197  25.123  1.00  8.09           N  
ATOM    502  CZ  ARG E  73      16.476 -51.269  24.479  1.00  8.20           C  
ATOM    503  NH1 ARG E  73      17.698 -51.781  24.738  1.00  7.88           N  
ATOM    504  NH2 ARG E  73      15.717 -51.791  23.543  1.00  8.06           N  
ATOM    505  C   ARG E  73      18.213 -50.099  31.080  1.00 12.12           C  
ATOM    506  O   ARG E  73      18.989 -51.041  31.183  1.00 11.68           O  
ATOM    507  N   SER E  74      18.380 -48.936  31.732  1.00 11.75           N  
ATOM    508  CA  SER E  74      19.432 -48.715  32.712  1.00 10.84           C  
ATOM    509  CB  SER E  74      20.540 -47.858  32.051  1.00 11.48           C  
ATOM    510  OG  SER E  74      21.532 -47.471  33.029  1.00 11.64           O  
ATOM    511  C   SER E  74      18.866 -47.944  33.916  1.00 10.69           C  
ATOM    512  O   SER E  74      18.887 -46.694  33.954  1.00 10.35           O  
ATOM    513  N   PRO E  75      18.295 -48.668  34.885  1.00 10.44           N  
ATOM    514  CA  PRO E  75      17.804 -48.021  36.121  1.00 10.65           C  
ATOM    515  CB  PRO E  75      17.361 -49.236  37.000  1.00 10.20           C  
ATOM    516  CG  PRO E  75      17.122 -50.358  36.021  1.00  9.61           C  
ATOM    517  CD  PRO E  75      18.021 -50.136  34.845  1.00 10.07           C  
ATOM    518  C   PRO E  75      18.917 -47.274  36.867  1.00 12.10           C  
ATOM    519  O   PRO E  75      18.651 -46.290  37.522  1.00 12.44           O  
ATOM    520  N   HIS E  76      20.169 -47.722  36.821  1.00 12.53           N  
ATOM    521  CA  HIS E  76      21.182 -46.995  37.596  1.00 13.32           C  
ATOM    522  CB  HIS E  76      22.393 -47.876  37.841  1.00 14.82           C  
ATOM    523  CG  HIS E  76      22.077 -49.135  38.602  1.00 18.28           C  
ATOM    524  ND1 HIS E  76      21.166 -49.172  39.652  1.00 19.52           N  
ATOM    525  CE1 HIS E  76      21.083 -50.406  40.119  1.00 19.09           C  
ATOM    526  NE2 HIS E  76      21.943 -51.157  39.452  1.00 19.65           N  
ATOM    527  CD2 HIS E  76      22.581 -50.391  38.497  1.00 17.23           C  
ATOM    528  C   HIS E  76      21.634 -45.701  36.913  1.00 14.36           C  
ATOM    529  O   HIS E  76      21.937 -44.688  37.615  1.00 14.47           O  
ATOM    530  N   SER E  77      21.655 -45.724  35.564  1.00 12.46           N  
ATOM    531  CA  SER E  77      22.267 -44.653  34.795  1.00 12.05           C  
ATOM    532  CB  SER E  77      23.635 -45.148  34.272  1.00 11.58           C  
ATOM    533  OG  SER E  77      24.556 -45.502  35.338  1.00 10.34           O  
ATOM    534  C   SER E  77      21.484 -44.041  33.602  1.00 12.28           C  
ATOM    535  O   SER E  77      22.005 -43.160  32.951  1.00 13.15           O  
ATOM    536  N   GLY E  78      20.271 -44.505  33.295  1.00 11.72           N  
ATOM    537  CA  GLY E  78      19.618 -44.145  32.077  1.00 11.52           C  
ATOM    538  C   GLY E  78      19.294 -42.666  31.964  1.00 12.66           C  
ATOM    539  O   GLY E  78      19.450 -42.068  30.879  1.00 13.27           O  
ATOM    540  N   ASP E  79      18.842 -42.042  33.055  1.00 13.72           N  
ATOM    541  CA  ASP E  79      18.483 -40.635  33.003  1.00 12.91           C  
ATOM    542  CB  ASP E  79      17.772 -40.210  34.270  1.00 13.84           C  
ATOM    543  CG  ASP E  79      18.549 -40.514  35.527  1.00 14.72           C  
ATOM    544  OD1 ASP E  79      19.653 -41.100  35.476  1.00 17.30           O  
ATOM    545  OD2 ASP E  79      18.026 -40.197  36.600  1.00 14.13           O  
ATOM    546  C   ASP E  79      19.688 -39.807  32.681  1.00 14.04           C  
ATOM    547  O   ASP E  79      19.671 -38.835  31.901  1.00 14.89           O  
ATOM    548  N   GLU E  80      20.775 -40.269  33.235  1.00 14.40           N  
ATOM    549  CA  GLU E  80      22.032 -39.677  33.060  1.00 16.25           C  
ATOM    550  CB  GLU E  80      22.979 -40.365  34.076  1.00 19.32           C  
ATOM    551  CG  GLU E  80      23.848 -39.395  34.723  1.00 24.24           C  
ATOM    552  CD  GLU E  80      24.721 -38.907  33.617  1.00 31.47           C  
ATOM    553  OE1 GLU E  80      24.969 -39.858  32.826  1.00 29.99           O  
ATOM    554  OE2 GLU E  80      25.054 -37.660  33.495  1.00 33.15           O  
ATOM    555  C   GLU E  80      22.495 -39.855  31.593  1.00 15.52           C  
ATOM    556  O   GLU E  80      22.970 -38.904  30.968  1.00 17.90           O  
ATOM    557  N   LEU E  81      22.359 -41.038  31.028  1.00 13.50           N  
ATOM    558  CA  LEU E  81      22.757 -41.236  29.628  1.00 12.71           C  
ATOM    559  CB  LEU E  81      22.676 -42.727  29.269  1.00 11.94           C  
ATOM    560  CG  LEU E  81      23.658 -43.653  30.019  1.00 12.01           C  
ATOM    561  CD1 LEU E  81      23.301 -45.108  29.701  1.00 10.85           C  
ATOM    562  CD2 LEU E  81      25.136 -43.389  29.660  1.00 11.12           C  
ATOM    563  C   LEU E  81      21.930 -40.410  28.667  1.00 11.96           C  
ATOM    564  O   LEU E  81      22.446 -39.790  27.731  1.00 13.15           O  
ATOM    565  N   TYR E  82      20.634 -40.382  28.890  1.00 12.05           N  
ATOM    566  CA  TYR E  82      19.705 -39.523  28.067  1.00 11.63           C  
ATOM    567  CB  TYR E  82      18.258 -39.573  28.571  1.00 10.69           C  
ATOM    568  CG  TYR E  82      17.266 -38.840  27.676  1.00 10.82           C  
ATOM    569  CD1 TYR E  82      16.645 -39.493  26.621  1.00 10.57           C  
ATOM    570  CE1 TYR E  82      15.693 -38.843  25.836  1.00 11.73           C  
ATOM    571  CZ  TYR E  82      15.355 -37.511  26.118  1.00 12.11           C  
ATOM    572  OH  TYR E  82      14.424 -36.892  25.339  1.00 13.26           O  
ATOM    573  CE2 TYR E  82      15.954 -36.833  27.162  1.00 11.19           C  
ATOM    574  CD2 TYR E  82      16.906 -37.505  27.933  1.00 11.67           C  
ATOM    575  C   TYR E  82      20.107 -38.056  28.019  1.00 11.48           C  
ATOM    576  O   TYR E  82      20.087 -37.447  26.942  1.00 13.01           O  
ATOM    577  N   GLU E  83      20.462 -37.505  29.170  1.00 11.29           N  
ATOM    578  CA  GLU E  83      20.810 -36.089  29.276  1.00 12.04           C  
ATOM    579  CB  GLU E  83      20.796 -35.645  30.708  1.00 11.99           C  
ATOM    580  CG  GLU E  83      19.387 -35.551  31.270  1.00 12.26           C  
ATOM    581  CD  GLU E  83      18.553 -34.523  30.514  1.00 12.82           C  
ATOM    582  OE1 GLU E  83      19.052 -33.419  30.141  1.00 12.37           O  
ATOM    583  OE2 GLU E  83      17.372 -34.831  30.287  1.00 14.43           O  
ATOM    584  C   GLU E  83      22.172 -35.827  28.719  1.00 12.37           C  
ATOM    585  O   GLU E  83      22.401 -34.784  28.182  1.00 12.21           O  
ATOM    586  N   LEU E  84      23.074 -36.784  28.848  1.00 13.89           N  
ATOM    587  CA  LEU E  84      24.380 -36.725  28.172  1.00 15.17           C  
ATOM    588  CB  LEU E  84      25.222 -37.946  28.525  1.00 15.51           C  
ATOM    589  CG  LEU E  84      26.422 -38.343  27.683  1.00 16.71           C  
ATOM    590  CD1 LEU E  84      27.372 -37.182  27.621  1.00 18.04           C  
ATOM    591  CD2 LEU E  84      27.158 -39.576  28.268  1.00 16.52           C  
ATOM    592  C   LEU E  84      24.132 -36.660  26.661  1.00 15.03           C  
ATOM    593  O   LEU E  84      24.657 -35.770  25.997  1.00 15.18           O  
ATOM    594  N   LEU E  85      23.284 -37.546  26.143  1.00 14.76           N  
ATOM    595  CA  LEU E  85      22.858 -37.456  24.749  1.00 15.20           C  
ATOM    596  CB  LEU E  85      21.867 -38.605  24.399  1.00 15.68           C  
ATOM    597  CG  LEU E  85      21.453 -38.754  22.921  1.00 14.65           C  
ATOM    598  CD1 LEU E  85      22.684 -39.073  22.087  1.00 14.91           C  
ATOM    599  CD2 LEU E  85      20.372 -39.801  22.685  1.00 15.58           C  
ATOM    600  C   LEU E  85      22.245 -36.085  24.354  1.00 15.18           C  
ATOM    601  O   LEU E  85      22.642 -35.515  23.342  1.00 16.05           O  
ATOM    602  N   GLN E  86      21.325 -35.525  25.135  1.00 15.35           N  
ATOM    603  CA  GLN E  86      20.787 -34.181  24.746  1.00 15.78           C  
ATOM    604  CB  GLN E  86      19.627 -33.669  25.642  1.00 15.46           C  
ATOM    605  CG  GLN E  86      18.588 -34.767  25.929  1.00 16.88           C  
ATOM    606  CD  GLN E  86      18.244 -35.590  24.704  1.00 17.72           C  
ATOM    607  OE1 GLN E  86      17.741 -35.034  23.749  1.00 19.09           O  
ATOM    608  NE2 GLN E  86      18.563 -36.934  24.699  1.00 18.22           N  
ATOM    609  C   GLN E  86      21.888 -33.181  24.704  1.00 16.49           C  
ATOM    610  O   GLN E  86      21.870 -32.315  23.859  1.00 16.59           O  
ATOM    611  N   HIS E  87      22.878 -33.304  25.595  1.00 18.38           N  
ATOM    612  CA  HIS E  87      23.990 -32.345  25.618  1.00 20.31           C  
ATOM    613  CB  HIS E  87      24.834 -32.544  26.870  1.00 23.07           C  
ATOM    614  CG  HIS E  87      26.079 -31.697  26.912  1.00 31.53           C  
ATOM    615  ND1 HIS E  87      26.145 -30.489  27.587  1.00 34.40           N  
ATOM    616  CE1 HIS E  87      27.364 -29.985  27.464  1.00 33.85           C  
ATOM    617  NE2 HIS E  87      28.094 -30.822  26.744  1.00 37.21           N  
ATOM    618  CD2 HIS E  87      27.319 -31.904  26.391  1.00 33.43           C  
ATOM    619  C   HIS E  87      24.813 -32.451  24.323  1.00 20.07           C  
ATOM    620  O   HIS E  87      25.138 -31.448  23.679  1.00 17.46           O  
ATOM    621  N   ILE E  88      25.093 -33.692  23.923  1.00 20.68           N  
ATOM    622  CA  ILE E  88      25.772 -33.981  22.687  1.00 20.96           C  
ATOM    623  CB  ILE E  88      25.996 -35.523  22.556  1.00 22.39           C  
ATOM    624  CG1 ILE E  88      27.141 -35.985  23.487  1.00 20.50           C  
ATOM    625  CD1 ILE E  88      27.265 -37.490  23.661  1.00 21.82           C  
ATOM    626  CG2 ILE E  88      26.268 -35.929  21.111  1.00 19.95           C  
ATOM    627  C   ILE E  88      24.976 -33.413  21.508  1.00 22.65           C  
ATOM    628  O   ILE E  88      25.525 -32.799  20.645  1.00 24.00           O  
ATOM    629  N   LEU E  89      23.664 -33.568  21.483  1.00 23.52           N  
ATOM    630  CA  LEU E  89      22.887 -32.977  20.383  1.00 24.46           C  
ATOM    631  CB  LEU E  89      21.438 -33.511  20.342  1.00 21.22           C  
ATOM    632  CG  LEU E  89      21.237 -35.021  20.264  1.00 18.64           C  
ATOM    633  CD1 LEU E  89      19.887 -35.297  20.808  1.00 17.79           C  
ATOM    634  CD2 LEU E  89      21.291 -35.517  18.826  1.00 18.39           C  
ATOM    635  C   LEU E  89      22.816 -31.455  20.378  1.00 28.33           C  
ATOM    636  O   LEU E  89      22.535 -30.892  19.324  1.00 32.69           O  
ATOM    637  N   LYS E  90      23.004 -30.777  21.512  1.00 31.50           N  
ATOM    638  CA  LYS E  90      22.719 -29.316  21.561  1.00 34.94           C  
ATOM    639  CB  LYS E  90      22.440 -28.789  22.980  1.00 30.82           C  
ATOM    640  C   LYS E  90      23.710 -28.445  20.729  1.00 40.61           C  
ATOM    641  O   LYS E  90      23.380 -27.304  20.355  1.00 44.50           O  
ATOM    642  N   GLN E  91      24.890 -28.998  20.414  1.00 45.95           N  
ATOM    643  CA  GLN E  91      25.674 -28.614  19.195  1.00 51.75           C  
ATOM    644  CB  GLN E  91      26.990 -27.916  19.550  1.00 49.08           C  
ATOM    645  CG  GLN E  91      28.160 -28.855  19.841  1.00 52.19           C  
ATOM    646  CD  GLN E  91      27.896 -29.813  21.009  1.00 51.11           C  
ATOM    647  OE1 GLN E  91      26.758 -30.035  21.392  1.00 54.38           O  
ATOM    648  NE2 GLN E  91      28.954 -30.381  21.573  1.00 46.78           N  
ATOM    649  C   GLN E  91      25.975 -29.854  18.309  1.00 52.14           C  
ATOM    650  O   GLN E  91      25.816 -29.827  17.082  1.00 49.82           O  
ATOM    651  N   ILE F  16      12.604 -40.379   7.667  1.00 47.15           N  
ATOM    652  CA  ILE F  16      12.244 -41.821   7.645  1.00 43.61           C  
ATOM    653  CB  ILE F  16      11.542 -42.234   8.969  1.00 42.44           C  
ATOM    654  CG1 ILE F  16      12.609 -42.535  10.034  1.00 47.03           C  
ATOM    655  CD1 ILE F  16      12.070 -42.696  11.446  1.00 44.58           C  
ATOM    656  CG2 ILE F  16      10.688 -43.478   8.807  1.00 38.44           C  
ATOM    657  C   ILE F  16      11.401 -42.088   6.400  1.00 43.55           C  
ATOM    658  O   ILE F  16      10.316 -41.541   6.269  1.00 49.72           O  
ATOM    659  N   ARG F  17      11.929 -42.884   5.468  1.00 40.80           N  
ATOM    660  CA  ARG F  17      11.216 -43.292   4.245  1.00 39.91           C  
ATOM    661  CB  ARG F  17      11.849 -42.706   2.952  1.00 40.31           C  
ATOM    662  C   ARG F  17      11.227 -44.810   4.217  1.00 37.44           C  
ATOM    663  O   ARG F  17      12.264 -45.428   4.323  1.00 41.93           O  
ATOM    664  N   LEU F  18      10.051 -45.398   4.100  1.00 35.57           N  
ATOM    665  CA  LEU F  18       9.860 -46.829   4.199  1.00 29.23           C  
ATOM    666  CB  LEU F  18       8.510 -47.054   4.881  1.00 26.01           C  
ATOM    667  CG  LEU F  18       8.309 -46.523   6.278  1.00 24.58           C  
ATOM    668  CD1 LEU F  18       6.850 -46.311   6.593  1.00 22.89           C  
ATOM    669  CD2 LEU F  18       8.899 -47.501   7.273  1.00 24.23           C  
ATOM    670  C   LEU F  18       9.827 -47.492   2.801  1.00 27.68           C  
ATOM    671  O   LEU F  18       9.474 -46.847   1.825  1.00 27.54           O  
ATOM    672  N   PRO F  19      10.103 -48.810   2.734  1.00 26.21           N  
ATOM    673  CA  PRO F  19       9.890 -49.607   1.541  1.00 26.93           C  
ATOM    674  CB  PRO F  19       9.983 -51.066   2.032  1.00 26.54           C  
ATOM    675  CG  PRO F  19      10.700 -51.009   3.314  1.00 26.83           C  
ATOM    676  CD  PRO F  19      10.467 -49.645   3.896  1.00 27.84           C  
ATOM    677  C   PRO F  19       8.488 -49.380   0.967  1.00 31.44           C  
ATOM    678  O   PRO F  19       7.474 -49.266   1.691  1.00 31.01           O  
ATOM    679  N   ALA F  20       8.461 -49.395  -0.352  1.00 29.92           N  
ATOM    680  CA  ALA F  20       7.371 -48.920  -1.138  1.00 28.86           C  
ATOM    681  CB  ALA F  20       7.604 -49.348  -2.574  1.00 28.23           C  
ATOM    682  C   ALA F  20       6.019 -49.373  -0.651  1.00 28.61           C  
ATOM    683  O   ALA F  20       5.122 -48.552  -0.496  1.00 29.54           O  
ATOM    684  N   HIS F  21       5.885 -50.663  -0.361  1.00 29.08           N  
ATOM    685  CA  HIS F  21       4.587 -51.180   0.050  1.00 30.46           C  
ATOM    686  CB  HIS F  21       4.510 -52.720  -0.105  1.00 32.92           C  
ATOM    687  CG  HIS F  21       3.183 -53.184  -0.654  1.00 33.99           C  
ATOM    688  ND1 HIS F  21       2.091 -53.444   0.151  1.00 32.91           N  
ATOM    689  CE1 HIS F  21       1.071 -53.812  -0.611  1.00 36.23           C  
ATOM    690  NE2 HIS F  21       1.442 -53.749  -1.877  1.00 31.06           N  
ATOM    691  CD2 HIS F  21       2.753 -53.342  -1.930  1.00 32.45           C  
ATOM    692  C   HIS F  21       4.082 -50.648   1.420  1.00 29.24           C  
ATOM    693  O   HIS F  21       2.875 -50.692   1.714  1.00 28.97           O  
ATOM    694  N   LEU F  22       5.007 -50.084   2.210  1.00 27.22           N  
ATOM    695  CA  LEU F  22       4.719 -49.509   3.541  1.00 24.87           C  
ATOM    696  CB  LEU F  22       5.855 -49.824   4.501  1.00 24.01           C  
ATOM    697  CG  LEU F  22       6.368 -51.258   4.509  1.00 23.99           C  
ATOM    698  CD1 LEU F  22       7.496 -51.401   5.512  1.00 21.02           C  
ATOM    699  CD2 LEU F  22       5.261 -52.279   4.739  1.00 24.04           C  
ATOM    700  C   LEU F  22       4.424 -48.000   3.640  1.00 23.55           C  
ATOM    701  O   LEU F  22       4.234 -47.483   4.756  1.00 22.55           O  
ATOM    702  N   ARG F  23       4.391 -47.298   2.515  1.00 23.15           N  
ATOM    703  CA  ARG F  23       3.979 -45.891   2.522  1.00 26.44           C  
ATOM    704  CB  ARG F  23       4.267 -45.262   1.165  1.00 28.55           C  
ATOM    705  CG  ARG F  23       5.723 -45.033   0.923  1.00 33.91           C  
ATOM    706  CD  ARG F  23       6.065 -45.605  -0.434  1.00 39.72           C  
ATOM    707  NE  ARG F  23       7.390 -46.228  -0.363  1.00 45.79           N  
ATOM    708  CZ  ARG F  23       8.475 -45.775  -0.981  1.00 43.44           C  
ATOM    709  NH1 ARG F  23       8.396 -44.686  -1.741  1.00 42.17           N  
ATOM    710  NH2 ARG F  23       9.628 -46.426  -0.845  1.00 43.41           N  
ATOM    711  C   ARG F  23       2.503 -45.601   2.864  1.00 24.65           C  
ATOM    712  O   ARG F  23       2.044 -44.481   2.711  1.00 27.40           O  
ATOM    713  N   LEU F  24       1.741 -46.593   3.281  1.00 23.30           N  
ATOM    714  CA  LEU F  24       0.346 -46.347   3.614  1.00 20.52           C  
ATOM    715  CB  LEU F  24      -0.447 -47.612   3.389  1.00 22.24           C  
ATOM    716  CG  LEU F  24      -0.714 -48.000   1.986  1.00 23.02           C  
ATOM    717  CD1 LEU F  24      -1.478 -49.323   2.052  1.00 24.30           C  
ATOM    718  CD2 LEU F  24      -1.508 -46.864   1.363  1.00 23.11           C  
ATOM    719  C   LEU F  24       0.310 -46.068   5.093  1.00 17.54           C  
ATOM    720  O   LEU F  24       1.169 -46.563   5.802  1.00 14.07           O  
ATOM    721  N   GLN F  25      -0.689 -45.309   5.547  1.00 16.51           N  
ATOM    722  CA  GLN F  25      -1.043 -45.265   6.944  1.00 16.97           C  
ATOM    723  CB  GLN F  25      -2.433 -44.672   7.111  1.00 18.33           C  
ATOM    724  CG  GLN F  25      -2.544 -43.154   6.909  1.00 19.60           C  
ATOM    725  CD  GLN F  25      -4.017 -42.722   7.046  1.00 23.61           C  
ATOM    726  OE1 GLN F  25      -4.636 -42.913   8.096  1.00 27.97           O  
ATOM    727  NE2 GLN F  25      -4.602 -42.203   5.971  1.00 23.34           N  
ATOM    728  C   GLN F  25      -1.011 -46.710   7.495  1.00 16.26           C  
ATOM    729  O   GLN F  25      -1.449 -47.652   6.835  1.00 14.80           O  
ATOM    730  N   PRO F  26      -0.435 -46.885   8.689  1.00 16.10           N  
ATOM    731  CA  PRO F  26      -0.269 -48.251   9.225  1.00 15.73           C  
ATOM    732  CB  PRO F  26       0.452 -48.031  10.582  1.00 14.58           C  
ATOM    733  CG  PRO F  26       1.234 -46.779  10.342  1.00 14.98           C  
ATOM    734  CD  PRO F  26       0.414 -45.903   9.403  1.00 16.07           C  
ATOM    735  C   PRO F  26      -1.584 -48.958   9.456  1.00 14.55           C  
ATOM    736  O   PRO F  26      -1.586 -50.142   9.424  1.00 15.15           O  
ATOM    737  N   ILE F  27      -2.673 -48.233   9.697  1.00 14.65           N  
ATOM    738  CA  ILE F  27      -4.030 -48.817   9.740  1.00 14.55           C  
ATOM    739  CB  ILE F  27      -5.127 -47.737   9.880  1.00 14.16           C  
ATOM    740  CG1 ILE F  27      -6.395 -48.285  10.484  1.00 14.98           C  
ATOM    741  CD1 ILE F  27      -6.309 -48.213  12.003  1.00 15.87           C  
ATOM    742  CG2 ILE F  27      -5.530 -47.156   8.591  1.00 14.44           C  
ATOM    743  C   ILE F  27      -4.289 -49.737   8.550  1.00 13.66           C  
ATOM    744  O   ILE F  27      -4.940 -50.757   8.715  1.00 14.51           O  
ATOM    745  N   TYR F  28      -3.672 -49.462   7.400  1.00 12.74           N  
ATOM    746  CA  TYR F  28      -3.840 -50.338   6.259  1.00 13.23           C  
ATOM    747  CB  TYR F  28      -3.968 -49.547   4.974  1.00 13.44           C  
ATOM    748  CG  TYR F  28      -5.059 -48.563   5.088  1.00 14.48           C  
ATOM    749  CD1 TYR F  28      -4.800 -47.201   4.987  1.00 15.43           C  
ATOM    750  CE1 TYR F  28      -5.820 -46.262   5.136  1.00 17.06           C  
ATOM    751  CZ  TYR F  28      -7.105 -46.706   5.384  1.00 17.58           C  
ATOM    752  OH  TYR F  28      -8.093 -45.791   5.529  1.00 19.51           O  
ATOM    753  CE2 TYR F  28      -7.401 -48.051   5.484  1.00 16.31           C  
ATOM    754  CD2 TYR F  28      -6.363 -48.980   5.358  1.00 15.74           C  
ATOM    755  C   TYR F  28      -2.808 -51.407   6.019  1.00 13.27           C  
ATOM    756  O   TYR F  28      -2.869 -52.045   5.003  1.00 11.74           O  
ATOM    757  N   TRP F  29      -1.804 -51.544   6.868  1.00 13.47           N  
ATOM    758  CA  TRP F  29      -0.819 -52.572   6.551  1.00 14.63           C  
ATOM    759  CB  TRP F  29       0.388 -52.498   7.488  1.00 15.09           C  
ATOM    760  CG  TRP F  29       1.220 -51.242   7.369  1.00 16.22           C  
ATOM    761  CD1 TRP F  29       1.136 -50.287   6.394  1.00 15.82           C  
ATOM    762  NE1 TRP F  29       2.078 -49.352   6.601  1.00 17.17           N  
ATOM    763  CE2 TRP F  29       2.816 -49.654   7.728  1.00 16.22           C  
ATOM    764  CD2 TRP F  29       2.323 -50.861   8.223  1.00 16.20           C  
ATOM    765  CE3 TRP F  29       2.907 -51.418   9.383  1.00 15.60           C  
ATOM    766  CZ3 TRP F  29       3.967 -50.721  10.008  1.00 16.27           C  
ATOM    767  CH2 TRP F  29       4.455 -49.495   9.466  1.00 15.76           C  
ATOM    768  CZ2 TRP F  29       3.901 -48.957   8.341  1.00 15.87           C  
ATOM    769  C   TRP F  29      -1.434 -53.937   6.752  1.00 13.72           C  
ATOM    770  O   TRP F  29      -2.037 -54.187   7.763  1.00 13.94           O  
ATOM    771  N   SER F  30      -1.251 -54.823   5.791  1.00 13.50           N  
ATOM    772  CA  SER F  30      -1.521 -56.229   5.997  1.00 13.05           C  
ATOM    773  CB  SER F  30      -1.380 -56.921   4.656  1.00 12.24           C  
ATOM    774  OG  SER F  30      -0.020 -56.923   4.286  1.00 12.23           O  
ATOM    775  C   SER F  30      -0.518 -56.871   6.972  1.00 13.48           C  
ATOM    776  O   SER F  30       0.518 -56.306   7.337  1.00 14.62           O  
ATOM    777  N   ARG F  31      -0.844 -58.068   7.394  1.00 14.67           N  
ATOM    778  CA  ARG F  31       0.057 -58.918   8.137  1.00 15.47           C  
ATOM    779  CB  ARG F  31      -0.569 -60.294   8.246  1.00 15.30           C  
ATOM    780  CG  ARG F  31       0.170 -61.149   9.237  1.00 15.56           C  
ATOM    781  CD  ARG F  31      -0.717 -62.281   9.627  1.00 15.68           C  
ATOM    782  NE  ARG F  31       0.067 -63.415  10.095  1.00 15.58           N  
ATOM    783  CZ  ARG F  31      -0.469 -64.547  10.535  1.00 15.18           C  
ATOM    784  NH1 ARG F  31      -1.790 -64.665  10.620  1.00 14.42           N  
ATOM    785  NH2 ARG F  31       0.322 -65.543  10.916  1.00 15.78           N  
ATOM    786  C   ARG F  31       1.420 -59.081   7.444  1.00 16.87           C  
ATOM    787  O   ARG F  31       2.468 -59.023   8.107  1.00 16.92           O  
ATOM    788  N   ASP F  32       1.416 -59.291   6.124  1.00 17.10           N  
ATOM    789  CA  ASP F  32       2.672 -59.417   5.400  1.00 17.41           C  
ATOM    790  CB  ASP F  32       2.446 -59.782   3.920  1.00 20.55           C  
ATOM    791  CG  ASP F  32       2.086 -61.283   3.688  1.00 24.79           C  
ATOM    792  OD1 ASP F  32       1.777 -62.041   4.645  1.00 25.96           O  
ATOM    793  OD2 ASP F  32       2.070 -61.728   2.499  1.00 30.11           O  
ATOM    794  C   ASP F  32       3.470 -58.087   5.554  1.00 16.68           C  
ATOM    795  O   ASP F  32       4.651 -58.148   5.839  1.00 14.79           O  
ATOM    796  N   ASP F  33       2.804 -56.920   5.399  1.00 15.47           N  
ATOM    797  CA  ASP F  33       3.423 -55.603   5.573  1.00 14.83           C  
ATOM    798  CB  ASP F  33       2.376 -54.485   5.449  1.00 14.62           C  
ATOM    799  CG  ASP F  33       1.834 -54.332   3.983  1.00 15.01           C  
ATOM    800  OD1 ASP F  33       2.551 -54.755   3.053  1.00 14.29           O  
ATOM    801  OD2 ASP F  33       0.725 -53.775   3.744  1.00 14.17           O  
ATOM    802  C   ASP F  33       4.132 -55.499   6.922  1.00 15.64           C  
ATOM    803  O   ASP F  33       5.307 -55.103   6.994  1.00 15.98           O  
ATOM    804  N   VAL F  34       3.412 -55.846   7.995  1.00 15.14           N  
ATOM    805  CA  VAL F  34       3.941 -55.745   9.351  1.00 13.67           C  
ATOM    806  CB  VAL F  34       2.927 -56.263  10.410  1.00 12.96           C  
ATOM    807  CG1 VAL F  34       3.625 -56.485  11.759  1.00 12.51           C  
ATOM    808  CG2 VAL F  34       1.745 -55.284  10.528  1.00 11.88           C  
ATOM    809  C   VAL F  34       5.283 -56.492   9.400  1.00 14.10           C  
ATOM    810  O   VAL F  34       6.274 -55.959   9.843  1.00 13.92           O  
ATOM    811  N   ALA F  35       5.301 -57.698   8.860  1.00 14.65           N  
ATOM    812  CA  ALA F  35       6.482 -58.526   8.814  1.00 14.60           C  
ATOM    813  CB  ALA F  35       6.123 -59.887   8.239  1.00 13.92           C  
ATOM    814  C   ALA F  35       7.598 -57.894   7.984  1.00 15.07           C  
ATOM    815  O   ALA F  35       8.764 -57.979   8.379  1.00 14.37           O  
ATOM    816  N   GLN F  36       7.260 -57.312   6.830  1.00 16.00           N  
ATOM    817  CA  GLN F  36       8.241 -56.521   6.071  1.00 17.52           C  
ATOM    818  CB  GLN F  36       7.796 -56.176   4.662  1.00 19.69           C  
ATOM    819  CG  GLN F  36       7.710 -57.405   3.733  1.00 25.97           C  
ATOM    820  CD  GLN F  36       8.894 -58.426   3.838  1.00 32.44           C  
ATOM    821  OE1 GLN F  36      10.032 -58.180   3.335  1.00 33.94           O  
ATOM    822  NE2 GLN F  36       8.612 -59.604   4.436  1.00 30.35           N  
ATOM    823  C   GLN F  36       8.644 -55.268   6.823  1.00 15.61           C  
ATOM    824  O   GLN F  36       9.755 -54.854   6.692  1.00 14.85           O  
ATOM    825  N   TRP F  37       7.772 -54.711   7.659  1.00 14.27           N  
ATOM    826  CA  TRP F  37       8.153 -53.570   8.441  1.00 13.65           C  
ATOM    827  CB  TRP F  37       6.960 -53.053   9.161  1.00 12.78           C  
ATOM    828  CG  TRP F  37       7.252 -51.909  10.130  1.00 13.59           C  
ATOM    829  CD1 TRP F  37       7.715 -50.619   9.831  1.00 13.82           C  
ATOM    830  NE1 TRP F  37       7.773 -49.866  10.996  1.00 13.90           N  
ATOM    831  CE2 TRP F  37       7.337 -50.627  12.045  1.00 12.99           C  
ATOM    832  CD2 TRP F  37       7.042 -51.935  11.551  1.00 12.46           C  
ATOM    833  CE3 TRP F  37       6.588 -52.929  12.447  1.00 11.46           C  
ATOM    834  CZ3 TRP F  37       6.459 -52.624  13.764  1.00 11.16           C  
ATOM    835  CH2 TRP F  37       6.787 -51.320  14.243  1.00 12.73           C  
ATOM    836  CZ2 TRP F  37       7.226 -50.304  13.395  1.00 12.99           C  
ATOM    837  C   TRP F  37       9.234 -53.940   9.453  1.00 14.74           C  
ATOM    838  O   TRP F  37      10.201 -53.142   9.706  1.00 13.68           O  
ATOM    839  N   LEU F  38       9.097 -55.151  10.007  1.00 14.24           N  
ATOM    840  CA  LEU F  38      10.052 -55.630  11.022  1.00 16.19           C  
ATOM    841  CB  LEU F  38       9.606 -57.002  11.585  1.00 16.52           C  
ATOM    842  CG  LEU F  38       8.314 -56.944  12.394  1.00 17.31           C  
ATOM    843  CD1 LEU F  38       8.075 -58.321  12.990  1.00 18.92           C  
ATOM    844  CD2 LEU F  38       8.348 -55.848  13.476  1.00 15.59           C  
ATOM    845  C   LEU F  38      11.428 -55.844  10.389  1.00 16.93           C  
ATOM    846  O   LEU F  38      12.473 -55.439  10.948  1.00 17.25           O  
ATOM    847  N   LYS F  39      11.411 -56.507   9.240  1.00 14.75           N  
ATOM    848  CA  LYS F  39      12.628 -56.803   8.508  1.00 15.21           C  
ATOM    849  CB  LYS F  39      12.376 -57.809   7.366  1.00 15.55           C  
ATOM    850  CG  LYS F  39      13.548 -57.935   6.407  1.00 20.10           C  
ATOM    851  CD  LYS F  39      13.770 -59.340   5.789  1.00 23.04           C  
ATOM    852  CE  LYS F  39      12.822 -59.690   4.640  1.00 23.64           C  
ATOM    853  NZ  LYS F  39      13.514 -59.533   3.308  1.00 27.29           N  
ATOM    854  C   LYS F  39      13.364 -55.496   8.087  1.00 14.14           C  
ATOM    855  O   LYS F  39      14.538 -55.365   8.286  1.00 13.87           O  
ATOM    856  N   TRP F  40      12.656 -54.513   7.562  1.00 13.27           N  
ATOM    857  CA  TRP F  40      13.242 -53.225   7.272  1.00 11.88           C  
ATOM    858  CB  TRP F  40      12.157 -52.328   6.703  1.00 11.79           C  
ATOM    859  CG  TRP F  40      12.626 -51.016   6.439  1.00 12.34           C  
ATOM    860  CD1 TRP F  40      13.337 -50.597   5.353  1.00 12.26           C  
ATOM    861  NE1 TRP F  40      13.611 -49.251   5.461  1.00 11.85           N  
ATOM    862  CE2 TRP F  40      13.088 -48.789   6.634  1.00 11.77           C  
ATOM    863  CD2 TRP F  40      12.468 -49.877   7.283  1.00 12.43           C  
ATOM    864  CE3 TRP F  40      11.839 -49.669   8.516  1.00 13.15           C  
ATOM    865  CZ3 TRP F  40      11.900 -48.371   9.079  1.00 13.77           C  
ATOM    866  CH2 TRP F  40      12.550 -47.327   8.412  1.00 12.70           C  
ATOM    867  CZ2 TRP F  40      13.143 -47.526   7.181  1.00 12.93           C  
ATOM    868  C   TRP F  40      13.829 -52.618   8.557  1.00 12.04           C  
ATOM    869  O   TRP F  40      14.979 -52.264   8.620  1.00 10.35           O  
ATOM    870  N   ALA F  41      13.013 -52.557   9.606  1.00 12.50           N  
ATOM    871  CA  ALA F  41      13.449 -51.944  10.856  1.00 12.77           C  
ATOM    872  CB  ALA F  41      12.319 -51.974  11.912  1.00 12.12           C  
ATOM    873  C   ALA F  41      14.743 -52.601  11.418  1.00 13.42           C  
ATOM    874  O   ALA F  41      15.599 -51.913  11.952  1.00 13.78           O  
ATOM    875  N   GLU F  42      14.865 -53.921  11.325  1.00 13.20           N  
ATOM    876  CA  GLU F  42      15.970 -54.588  11.925  1.00 13.32           C  
ATOM    877  CB  GLU F  42      15.731 -56.073  11.928  1.00 13.34           C  
ATOM    878  CG  GLU F  42      17.013 -56.839  12.068  1.00 13.77           C  
ATOM    879  CD  GLU F  42      16.861 -58.340  12.084  1.00 14.82           C  
ATOM    880  OE1 GLU F  42      15.783 -58.916  12.301  1.00 15.76           O  
ATOM    881  OE2 GLU F  42      17.876 -58.987  11.888  1.00 16.78           O  
ATOM    882  C   GLU F  42      17.268 -54.257  11.193  1.00 15.30           C  
ATOM    883  O   GLU F  42      18.320 -54.118  11.849  1.00 16.50           O  
ATOM    884  N  AASN F  43      17.188 -54.151   9.859  0.50 15.66           N  
ATOM    885  N  BASN F  43      17.220 -54.163   9.854  0.50 14.63           N  
ATOM    886  CA AASN F  43      18.258 -53.627   8.986  0.50 15.01           C  
ATOM    887  CA BASN F  43      18.339 -53.620   9.051  0.50 13.39           C  
ATOM    888  CB AASN F  43      17.866 -53.827   7.518  0.50 15.74           C  
ATOM    889  CB BASN F  43      18.118 -53.820   7.541  0.50 12.57           C  
ATOM    890  CG AASN F  43      17.872 -55.285   7.104  0.50 17.09           C  
ATOM    891  CG BASN F  43      19.349 -53.434   6.706  0.50 12.19           C  
ATOM    892  OD1AASN F  43      18.795 -56.029   7.424  0.50 17.66           O  
ATOM    893  OD1BASN F  43      20.474 -53.858   6.990  0.50 12.06           O  
ATOM    894  ND2AASN F  43      16.833 -55.705   6.387  0.50 17.73           N  
ATOM    895  ND2BASN F  43      19.142 -52.616   5.698  0.50 11.49           N  
ATOM    896  C  AASN F  43      18.569 -52.139   9.204  0.50 14.63           C  
ATOM    897  C  BASN F  43      18.584 -52.132   9.333  0.50 13.71           C  
ATOM    898  O  AASN F  43      19.714 -51.735   9.285  0.50 13.91           O  
ATOM    899  O  BASN F  43      19.698 -51.729   9.611  0.50 13.19           O  
ATOM    900  N   GLU F  44      17.537 -51.319   9.298  1.00 14.69           N  
ATOM    901  CA  GLU F  44      17.719 -49.877   9.386  1.00 15.51           C  
ATOM    902  CB  GLU F  44      16.367 -49.218   9.343  1.00 17.04           C  
ATOM    903  CG  GLU F  44      16.432 -47.708   9.264  1.00 20.53           C  
ATOM    904  CD  GLU F  44      17.069 -47.215   7.972  1.00 23.05           C  
ATOM    905  OE1 GLU F  44      17.261 -47.999   6.987  1.00 23.08           O  
ATOM    906  OE2 GLU F  44      17.375 -46.011   7.952  1.00 25.19           O  
ATOM    907  C   GLU F  44      18.449 -49.505  10.672  1.00 14.95           C  
ATOM    908  O   GLU F  44      19.249 -48.560  10.731  1.00 13.86           O  
ATOM    909  N   PHE F  45      18.194 -50.291  11.697  1.00 13.19           N  
ATOM    910  CA  PHE F  45      18.512 -49.845  13.044  1.00 13.18           C  
ATOM    911  CB  PHE F  45      17.165 -49.722  13.822  1.00 12.56           C  
ATOM    912  CG  PHE F  45      16.297 -48.581  13.348  1.00 12.79           C  
ATOM    913  CD1 PHE F  45      15.077 -48.818  12.677  1.00 12.63           C  
ATOM    914  CE1 PHE F  45      14.284 -47.745  12.230  1.00 12.37           C  
ATOM    915  CZ  PHE F  45      14.696 -46.398  12.399  1.00 12.85           C  
ATOM    916  CE2 PHE F  45      15.953 -46.133  12.994  1.00 13.06           C  
ATOM    917  CD2 PHE F  45      16.737 -47.219  13.474  1.00 13.25           C  
ATOM    918  C   PHE F  45      19.549 -50.785  13.730  1.00 12.50           C  
ATOM    919  O   PHE F  45      19.878 -50.583  14.901  1.00 12.08           O  
ATOM    920  N   SER F  46      20.087 -51.790  12.985  1.00 12.18           N  
ATOM    921  CA  SER F  46      20.991 -52.813  13.544  1.00 10.49           C  
ATOM    922  CB  SER F  46      22.269 -52.142  13.926  1.00 10.60           C  
ATOM    923  OG  SER F  46      22.774 -51.494  12.786  1.00 11.90           O  
ATOM    924  C   SER F  46      20.453 -53.498  14.812  1.00 11.12           C  
ATOM    925  O   SER F  46      21.189 -53.688  15.786  1.00 10.91           O  
ATOM    926  N   LEU F  47      19.183 -53.871  14.829  1.00 11.40           N  
ATOM    927  CA  LEU F  47      18.614 -54.501  16.034  1.00 12.14           C  
ATOM    928  CB  LEU F  47      17.098 -54.454  15.951  1.00 11.56           C  
ATOM    929  CG  LEU F  47      16.570 -53.002  15.825  1.00 11.92           C  
ATOM    930  CD1 LEU F  47      15.092 -52.985  15.630  1.00  9.97           C  
ATOM    931  CD2 LEU F  47      17.016 -52.126  17.003  1.00 11.39           C  
ATOM    932  C   LEU F  47      19.118 -55.949  16.077  1.00 12.53           C  
ATOM    933  O   LEU F  47      19.641 -56.404  15.099  1.00 11.28           O  
ATOM    934  N   ARG F  48      18.978 -56.627  17.201  1.00 12.97           N  
ATOM    935  CA  ARG F  48      18.989 -58.075  17.261  1.00 13.90           C  
ATOM    936  CB  ARG F  48      18.700 -58.528  18.694  1.00 16.84           C  
ATOM    937  CG  ARG F  48      19.716 -58.022  19.720  1.00 21.16           C  
ATOM    938  CD  ARG F  48      21.032 -58.737  19.694  1.00 26.27           C  
ATOM    939  NE  ARG F  48      20.901 -60.087  20.216  1.00 36.46           N  
ATOM    940  CZ  ARG F  48      21.001 -60.426  21.506  1.00 42.89           C  
ATOM    941  NH1 ARG F  48      21.225 -59.502  22.447  1.00 40.64           N  
ATOM    942  NH2 ARG F  48      20.862 -61.706  21.867  1.00 43.40           N  
ATOM    943  C   ARG F  48      17.910 -58.650  16.356  1.00 13.60           C  
ATOM    944  O   ARG F  48      16.930 -57.979  16.085  1.00 12.60           O  
ATOM    945  N   PRO F  49      18.089 -59.922  15.912  1.00 13.40           N  
ATOM    946  CA  PRO F  49      17.224 -60.599  14.946  1.00 13.14           C  
ATOM    947  CB  PRO F  49      17.825 -61.989  14.906  1.00 13.18           C  
ATOM    948  CG  PRO F  49      19.315 -61.678  15.057  1.00 13.10           C  
ATOM    949  CD  PRO F  49      19.279 -60.749  16.225  1.00 12.91           C  
ATOM    950  C   PRO F  49      15.776 -60.648  15.393  1.00 13.20           C  
ATOM    951  O   PRO F  49      15.491 -61.057  16.489  1.00 12.64           O  
ATOM    952  N   ILE F  50      14.887 -60.130  14.584  1.00 12.90           N  
ATOM    953  CA  ILE F  50      13.506 -60.126  14.956  1.00 14.05           C  
ATOM    954  CB  ILE F  50      12.777 -58.879  14.482  1.00 12.74           C  
ATOM    955  CG1 ILE F  50      13.409 -57.621  15.100  1.00 12.29           C  
ATOM    956  CD1 ILE F  50      12.789 -56.404  14.455  1.00 11.91           C  
ATOM    957  CG2 ILE F  50      11.308 -58.977  14.829  1.00 12.44           C  
ATOM    958  C   ILE F  50      12.904 -61.346  14.266  1.00 15.54           C  
ATOM    959  O   ILE F  50      12.932 -61.439  13.054  1.00 14.23           O  
ATOM    960  N   ASP F  51      12.416 -62.294  15.043  1.00 18.16           N  
ATOM    961  CA  ASP F  51      11.909 -63.530  14.459  1.00 24.66           C  
ATOM    962  CB  ASP F  51      11.658 -64.542  15.576  1.00 30.35           C  
ATOM    963  CG  ASP F  51      11.159 -65.838  15.067  1.00 46.48           C  
ATOM    964  OD1 ASP F  51      11.009 -65.978  13.840  1.00 58.17           O  
ATOM    965  OD2 ASP F  51      10.945 -66.758  15.870  1.00 56.12           O  
ATOM    966  C   ASP F  51      10.633 -63.118  13.690  1.00 24.94           C  
ATOM    967  O   ASP F  51       9.952 -62.139  14.084  1.00 22.48           O  
ATOM    968  N   SER F  52      10.350 -63.774  12.559  1.00 25.81           N  
ATOM    969  CA  SER F  52       9.222 -63.329  11.689  1.00 28.29           C  
ATOM    970  CB  SER F  52       9.324 -63.865  10.264  1.00 27.93           C  
ATOM    971  OG  SER F  52       9.419 -65.257  10.355  1.00 32.08           O  
ATOM    972  C   SER F  52       7.824 -63.601  12.273  1.00 28.15           C  
ATOM    973  O   SER F  52       6.862 -62.996  11.826  1.00 27.60           O  
ATOM    974  N   ASN F  53       7.731 -64.466  13.280  1.00 25.96           N  
ATOM    975  CA  ASN F  53       6.483 -64.633  13.998  1.00 27.15           C  
ATOM    976  CB  ASN F  53       6.297 -66.105  14.423  1.00 29.68           C  
ATOM    977  CG  ASN F  53       7.351 -66.587  15.433  1.00 34.34           C  
ATOM    978  OD1 ASN F  53       7.971 -65.804  16.203  1.00 32.04           O  
ATOM    979  ND2 ASN F  53       7.565 -67.905  15.429  1.00 34.04           N  
ATOM    980  C   ASN F  53       6.321 -63.731  15.233  1.00 27.21           C  
ATOM    981  O   ASN F  53       5.480 -64.030  16.076  1.00 29.40           O  
ATOM    982  N   THR F  54       7.124 -62.669  15.360  1.00 22.41           N  
ATOM    983  CA  THR F  54       7.060 -61.804  16.536  1.00 19.01           C  
ATOM    984  CB  THR F  54       8.268 -60.813  16.597  1.00 18.41           C  
ATOM    985  OG1 THR F  54       9.487 -61.553  16.473  1.00 17.41           O  
ATOM    986  CG2 THR F  54       8.334 -60.042  17.905  1.00 18.30           C  
ATOM    987  C   THR F  54       5.721 -61.041  16.576  1.00 18.53           C  
ATOM    988  O   THR F  54       5.171 -60.870  17.638  1.00 18.75           O  
ATOM    989  N   PHE F  55       5.206 -60.563  15.441  1.00 16.05           N  
ATOM    990  CA  PHE F  55       3.927 -59.823  15.474  1.00 15.39           C  
ATOM    991  CB  PHE F  55       4.068 -58.291  15.236  1.00 14.79           C  
ATOM    992  CG  PHE F  55       4.843 -57.552  16.326  1.00 15.82           C  
ATOM    993  CD1 PHE F  55       6.251 -57.627  16.389  1.00 16.83           C  
ATOM    994  CE1 PHE F  55       6.966 -56.964  17.378  1.00 17.02           C  
ATOM    995  CZ  PHE F  55       6.264 -56.179  18.312  1.00 17.72           C  
ATOM    996  CE2 PHE F  55       4.870 -56.104  18.265  1.00 15.72           C  
ATOM    997  CD2 PHE F  55       4.179 -56.782  17.278  1.00 15.79           C  
ATOM    998  C   PHE F  55       2.993 -60.379  14.446  1.00 14.90           C  
ATOM    999  O   PHE F  55       2.850 -59.802  13.397  1.00 16.27           O  
ATOM   1000  N   GLU F  56       2.349 -61.508  14.703  1.00 15.34           N  
ATOM   1001  CA  GLU F  56       1.565 -62.131  13.598  1.00 14.95           C  
ATOM   1002  CB  GLU F  56       1.609 -63.648  13.699  1.00 15.58           C  
ATOM   1003  CG  GLU F  56       3.023 -64.132  13.507  1.00 17.61           C  
ATOM   1004  CD  GLU F  56       3.145 -65.619  13.625  1.00 18.83           C  
ATOM   1005  OE1 GLU F  56       3.559 -66.215  12.625  1.00 22.73           O  
ATOM   1006  OE2 GLU F  56       2.852 -66.201  14.697  1.00 17.69           O  
ATOM   1007  C   GLU F  56       0.154 -61.603  13.599  1.00 13.30           C  
ATOM   1008  O   GLU F  56      -0.772 -62.224  14.193  1.00 11.27           O  
ATOM   1009  N   MET F  57       0.010 -60.463  12.937  1.00 12.03           N  
ATOM   1010  CA  MET F  57      -1.263 -59.687  12.973  1.00 12.76           C  
ATOM   1011  CB  MET F  57      -1.451 -59.078  14.383  1.00 12.24           C  
ATOM   1012  CG  MET F  57      -0.493 -57.882  14.594  1.00 13.59           C  
ATOM   1013  SD  MET F  57      -0.284 -57.364  16.322  1.00 15.24           S  
ATOM   1014  CE  MET F  57       0.042 -58.928  17.119  1.00 13.91           C  
ATOM   1015  C   MET F  57      -1.129 -58.526  11.960  1.00 12.77           C  
ATOM   1016  O   MET F  57      -0.002 -58.207  11.522  1.00 12.04           O  
ATOM   1017  N   ASN F  58      -2.231 -57.846  11.639  1.00 12.22           N  
ATOM   1018  CA  ASN F  58      -2.148 -56.764  10.655  1.00 11.79           C  
ATOM   1019  CB  ASN F  58      -3.408 -56.788   9.752  1.00 12.10           C  
ATOM   1020  CG  ASN F  58      -4.718 -56.505  10.526  1.00 12.69           C  
ATOM   1021  OD1 ASN F  58      -4.682 -55.919  11.614  1.00 13.91           O  
ATOM   1022  ND2 ASN F  58      -5.866 -56.901   9.964  1.00 10.90           N  
ATOM   1023  C   ASN F  58      -1.871 -55.418  11.342  1.00 12.05           C  
ATOM   1024  O   ASN F  58      -1.761 -55.349  12.583  1.00 12.39           O  
ATOM   1025  N   GLY F  59      -1.773 -54.343  10.582  1.00 11.91           N  
ATOM   1026  CA  GLY F  59      -1.421 -53.023  11.162  1.00 12.52           C  
ATOM   1027  C   GLY F  59      -2.431 -52.494  12.167  1.00 13.59           C  
ATOM   1028  O   GLY F  59      -2.068 -51.877  13.174  1.00 14.80           O  
ATOM   1029  N   LYS F  60      -3.717 -52.738  11.904  1.00 13.64           N  
ATOM   1030  CA  LYS F  60      -4.796 -52.337  12.824  1.00 13.24           C  
ATOM   1031  CB  LYS F  60      -6.122 -52.883  12.320  1.00 15.28           C  
ATOM   1032  CG  LYS F  60      -7.230 -51.853  12.304  1.00 19.56           C  
ATOM   1033  CD  LYS F  60      -8.549 -52.403  11.737  1.00 21.21           C  
ATOM   1034  CE  LYS F  60      -8.344 -52.933  10.353  1.00 22.74           C  
ATOM   1035  NZ  LYS F  60      -9.696 -53.162   9.805  1.00 31.72           N  
ATOM   1036  C   LYS F  60      -4.564 -52.940  14.194  1.00 12.18           C  
ATOM   1037  O   LYS F  60      -4.806 -52.297  15.182  1.00 12.03           O  
ATOM   1038  N   ALA F  61      -4.193 -54.217  14.234  1.00 11.61           N  
ATOM   1039  CA  ALA F  61      -3.936 -54.944  15.475  1.00 11.04           C  
ATOM   1040  CB  ALA F  61      -3.759 -56.476  15.179  1.00 10.88           C  
ATOM   1041  C   ALA F  61      -2.679 -54.376  16.157  1.00  9.84           C  
ATOM   1042  O   ALA F  61      -2.666 -54.103  17.336  1.00  8.84           O  
ATOM   1043  N   LEU F  62      -1.641 -54.163  15.365  1.00  9.95           N  
ATOM   1044  CA  LEU F  62      -0.434 -53.601  15.853  1.00 10.29           C  
ATOM   1045  CB  LEU F  62       0.480 -53.346  14.676  1.00 10.96           C  
ATOM   1046  CG  LEU F  62       1.944 -52.959  14.863  1.00 10.89           C  
ATOM   1047  CD1 LEU F  62       2.676 -54.189  15.431  1.00 11.27           C  
ATOM   1048  CD2 LEU F  62       2.460 -52.543  13.493  1.00  9.88           C  
ATOM   1049  C   LEU F  62      -0.705 -52.291  16.578  1.00 10.94           C  
ATOM   1050  O   LEU F  62      -0.033 -51.989  17.572  1.00 11.47           O  
ATOM   1051  N   LEU F  63      -1.684 -51.523  16.105  1.00 10.57           N  
ATOM   1052  CA  LEU F  63      -1.938 -50.204  16.649  1.00 11.50           C  
ATOM   1053  CB  LEU F  63      -2.795 -49.380  15.683  1.00 12.13           C  
ATOM   1054  CG  LEU F  63      -2.049 -48.895  14.427  1.00 14.38           C  
ATOM   1055  CD1 LEU F  63      -2.994 -48.160  13.495  1.00 14.12           C  
ATOM   1056  CD2 LEU F  63      -0.907 -47.958  14.773  1.00 13.72           C  
ATOM   1057  C   LEU F  63      -2.667 -50.297  17.973  1.00 11.97           C  
ATOM   1058  O   LEU F  63      -2.686 -49.327  18.731  1.00 11.56           O  
ATOM   1059  N   LEU F  64      -3.336 -51.430  18.204  1.00 11.97           N  
ATOM   1060  CA  LEU F  64      -4.001 -51.707  19.488  1.00 11.42           C  
ATOM   1061  CB  LEU F  64      -4.942 -52.913  19.312  1.00 11.41           C  
ATOM   1062  CG  LEU F  64      -6.330 -52.641  18.661  1.00 11.61           C  
ATOM   1063  CD1 LEU F  64      -7.075 -53.979  18.599  1.00 11.45           C  
ATOM   1064  CD2 LEU F  64      -7.122 -51.624  19.457  1.00 10.36           C  
ATOM   1065  C   LEU F  64      -3.002 -51.978  20.614  1.00 11.01           C  
ATOM   1066  O   LEU F  64      -3.293 -51.770  21.787  1.00 10.00           O  
ATOM   1067  N   LEU F  65      -1.787 -52.435  20.270  1.00 11.69           N  
ATOM   1068  CA  LEU F  65      -0.877 -52.930  21.344  1.00 11.61           C  
ATOM   1069  CB  LEU F  65       0.273 -53.732  20.745  1.00 11.19           C  
ATOM   1070  CG  LEU F  65      -0.062 -55.091  20.130  1.00 11.54           C  
ATOM   1071  CD1 LEU F  65       1.205 -55.632  19.431  1.00 11.17           C  
ATOM   1072  CD2 LEU F  65      -0.642 -56.102  21.162  1.00 11.31           C  
ATOM   1073  C   LEU F  65      -0.326 -51.764  22.115  1.00 12.15           C  
ATOM   1074  O   LEU F  65      -0.168 -50.691  21.532  1.00 12.22           O  
ATOM   1075  N   THR F  66      -0.027 -51.963  23.408  1.00 12.89           N  
ATOM   1076  CA  THR F  66       0.651 -50.957  24.200  1.00 12.97           C  
ATOM   1077  CB  THR F  66       0.320 -51.105  25.680  1.00 12.40           C  
ATOM   1078  OG1 THR F  66       0.879 -52.353  26.149  1.00 12.34           O  
ATOM   1079  CG2 THR F  66      -1.245 -51.055  25.904  1.00 11.34           C  
ATOM   1080  C   THR F  66       2.161 -51.108  24.093  1.00 14.07           C  
ATOM   1081  O   THR F  66       2.658 -52.150  23.621  1.00 15.59           O  
ATOM   1082  N   LYS F  67       2.902 -50.097  24.575  1.00 13.87           N  
ATOM   1083  CA  LYS F  67       4.377 -50.126  24.509  1.00 14.05           C  
ATOM   1084  CB  LYS F  67       4.975 -48.790  25.016  1.00 13.49           C  
ATOM   1085  CG  LYS F  67       6.492 -48.697  24.823  1.00 13.79           C  
ATOM   1086  CD  LYS F  67       6.994 -47.258  25.019  1.00 13.45           C  
ATOM   1087  CE  LYS F  67       8.416 -47.070  24.452  1.00 13.33           C  
ATOM   1088  NZ  LYS F  67       8.993 -45.676  24.555  1.00 12.96           N  
ATOM   1089  C   LYS F  67       4.880 -51.338  25.286  1.00 14.55           C  
ATOM   1090  O   LYS F  67       5.787 -52.079  24.879  1.00 14.34           O  
ATOM   1091  N   GLU F  68       4.224 -51.581  26.405  1.00 14.92           N  
ATOM   1092  CA  GLU F  68       4.478 -52.764  27.256  1.00 15.40           C  
ATOM   1093  CB  GLU F  68       3.523 -52.718  28.462  1.00 15.72           C  
ATOM   1094  CG  GLU F  68       3.756 -53.810  29.475  1.00 20.92           C  
ATOM   1095  CD  GLU F  68       2.592 -53.996  30.488  1.00 25.22           C  
ATOM   1096  OE1 GLU F  68       1.431 -54.192  30.064  1.00 31.18           O  
ATOM   1097  OE2 GLU F  68       2.810 -54.002  31.709  1.00 24.83           O  
ATOM   1098  C   GLU F  68       4.375 -54.097  26.471  1.00 15.27           C  
ATOM   1099  O   GLU F  68       5.246 -54.962  26.605  1.00 15.40           O  
ATOM   1100  N   ASP F  69       3.332 -54.243  25.630  1.00 13.83           N  
ATOM   1101  CA  ASP F  69       3.184 -55.368  24.754  1.00 12.51           C  
ATOM   1102  CB  ASP F  69       1.865 -55.281  24.016  1.00 13.74           C  
ATOM   1103  CG  ASP F  69       0.676 -55.343  24.955  1.00 15.63           C  
ATOM   1104  OD1 ASP F  69       0.817 -55.913  26.050  1.00 16.38           O  
ATOM   1105  OD2 ASP F  69      -0.408 -54.843  24.619  1.00 15.35           O  
ATOM   1106  C   ASP F  69       4.302 -55.422  23.719  1.00 12.10           C  
ATOM   1107  O   ASP F  69       4.734 -56.523  23.387  1.00 12.44           O  
ATOM   1108  N   PHE F  70       4.727 -54.299  23.143  1.00 11.00           N  
ATOM   1109  CA  PHE F  70       5.922 -54.350  22.230  1.00 11.36           C  
ATOM   1110  CB  PHE F  70       6.282 -52.953  21.663  1.00 11.05           C  
ATOM   1111  CG  PHE F  70       5.528 -52.565  20.400  1.00 10.84           C  
ATOM   1112  CD1 PHE F  70       4.136 -52.407  20.409  1.00 10.56           C  
ATOM   1113  CE1 PHE F  70       3.424 -52.073  19.269  1.00 10.29           C  
ATOM   1114  CZ  PHE F  70       4.100 -51.830  18.087  1.00 11.05           C  
ATOM   1115  CE2 PHE F  70       5.519 -52.001  18.036  1.00 11.20           C  
ATOM   1116  CD2 PHE F  70       6.214 -52.383  19.198  1.00 10.85           C  
ATOM   1117  C   PHE F  70       7.171 -54.868  22.990  1.00 12.55           C  
ATOM   1118  O   PHE F  70       7.923 -55.651  22.439  1.00 12.81           O  
ATOM   1119  N   ARG F  71       7.369 -54.442  24.251  1.00 13.66           N  
ATOM   1120  CA  ARG F  71       8.547 -54.856  25.072  1.00 15.41           C  
ATOM   1121  CB  ARG F  71       8.640 -54.102  26.420  1.00 15.63           C  
ATOM   1122  CG  ARG F  71       9.167 -52.682  26.246  1.00 17.15           C  
ATOM   1123  CD  ARG F  71      10.092 -52.209  27.398  1.00 17.61           C  
ATOM   1124  NE  ARG F  71      10.184 -50.727  27.494  1.00 17.74           N  
ATOM   1125  CZ  ARG F  71       9.187 -49.933  27.940  1.00 21.47           C  
ATOM   1126  NH1 ARG F  71       8.015 -50.456  28.339  1.00 25.57           N  
ATOM   1127  NH2 ARG F  71       9.309 -48.608  28.010  1.00 24.77           N  
ATOM   1128  C   ARG F  71       8.508 -56.350  25.337  1.00 15.91           C  
ATOM   1129  O   ARG F  71       9.532 -57.005  25.311  1.00 12.93           O  
ATOM   1130  N   TYR F  72       7.282 -56.867  25.574  1.00 16.99           N  
ATOM   1131  CA  TYR F  72       7.033 -58.243  25.941  1.00 15.47           C  
ATOM   1132  CB  TYR F  72       5.574 -58.355  26.368  1.00 18.98           C  
ATOM   1133  CG  TYR F  72       5.252 -59.713  26.875  1.00 23.72           C  
ATOM   1134  CD1 TYR F  72       5.198 -59.977  28.271  1.00 26.89           C  
ATOM   1135  CE1 TYR F  72       4.960 -61.288  28.741  1.00 27.34           C  
ATOM   1136  CZ  TYR F  72       4.735 -62.340  27.806  1.00 28.50           C  
ATOM   1137  OH  TYR F  72       4.467 -63.623  28.255  1.00 30.92           O  
ATOM   1138  CE2 TYR F  72       4.769 -62.105  26.420  1.00 27.70           C  
ATOM   1139  CD2 TYR F  72       5.031 -60.804  25.962  1.00 26.88           C  
ATOM   1140  C   TYR F  72       7.314 -59.127  24.708  1.00 15.87           C  
ATOM   1141  O   TYR F  72       7.974 -60.118  24.807  1.00 15.00           O  
ATOM   1142  N   ARG F  73       6.823 -58.730  23.533  1.00 14.45           N  
ATOM   1143  CA  ARG F  73       7.043 -59.463  22.332  1.00 13.24           C  
ATOM   1144  CB  ARG F  73       6.083 -58.962  21.260  1.00 12.48           C  
ATOM   1145  CG  ARG F  73       4.655 -59.493  21.477  1.00 11.43           C  
ATOM   1146  CD  ARG F  73       3.687 -58.711  20.565  1.00 11.16           C  
ATOM   1147  NE  ARG F  73       2.381 -59.288  20.639  1.00 10.73           N  
ATOM   1148  CZ  ARG F  73       1.994 -60.337  19.912  1.00 10.51           C  
ATOM   1149  NH1 ARG F  73       2.803 -60.862  18.984  1.00 10.30           N  
ATOM   1150  NH2 ARG F  73       0.790 -60.838  20.083  1.00  9.32           N  
ATOM   1151  C   ARG F  73       8.465 -59.344  21.855  1.00 13.12           C  
ATOM   1152  O   ARG F  73       9.004 -60.279  21.293  1.00 14.14           O  
ATOM   1153  N   SER F  74       9.088 -58.207  22.129  1.00 12.44           N  
ATOM   1154  CA  SER F  74      10.474 -57.972  21.752  1.00 11.96           C  
ATOM   1155  CB  SER F  74      10.531 -57.088  20.502  1.00 11.59           C  
ATOM   1156  OG  SER F  74      11.861 -56.950  20.059  1.00 10.37           O  
ATOM   1157  C   SER F  74      11.293 -57.329  22.882  1.00 11.84           C  
ATOM   1158  O   SER F  74      11.393 -56.075  22.987  1.00 11.85           O  
ATOM   1159  N   PRO F  75      11.866 -58.174  23.760  1.00 11.49           N  
ATOM   1160  CA  PRO F  75      12.706 -57.602  24.805  1.00 10.98           C  
ATOM   1161  CB  PRO F  75      13.222 -58.846  25.540  1.00 10.37           C  
ATOM   1162  CG  PRO F  75      12.055 -59.803  25.460  1.00 10.13           C  
ATOM   1163  CD  PRO F  75      11.545 -59.596  24.035  1.00 10.95           C  
ATOM   1164  C   PRO F  75      13.864 -56.837  24.230  1.00 12.89           C  
ATOM   1165  O   PRO F  75      14.221 -55.915  24.828  1.00 14.08           O  
ATOM   1166  N   HIS F  76      14.473 -57.203  23.099  1.00 12.21           N  
ATOM   1167  CA  HIS F  76      15.608 -56.406  22.656  1.00 14.42           C  
ATOM   1168  CB  HIS F  76      16.520 -57.213  21.730  1.00 14.05           C  
ATOM   1169  CG  HIS F  76      16.962 -58.526  22.324  1.00 14.21           C  
ATOM   1170  ND1 HIS F  76      17.649 -58.602  23.519  1.00 14.40           N  
ATOM   1171  CE1 HIS F  76      17.917 -59.870  23.802  1.00 14.09           C  
ATOM   1172  NE2 HIS F  76      17.447 -60.612  22.817  1.00 13.81           N  
ATOM   1173  CD2 HIS F  76      16.845 -59.797  21.879  1.00 12.98           C  
ATOM   1174  C   HIS F  76      15.239 -55.075  21.992  1.00 15.70           C  
ATOM   1175  O   HIS F  76      16.016 -54.144  22.076  1.00 16.57           O  
ATOM   1176  N   SER F  77      14.085 -54.999  21.320  1.00 14.46           N  
ATOM   1177  CA  SER F  77      13.837 -53.895  20.410  1.00 14.80           C  
ATOM   1178  CB  SER F  77      14.062 -54.386  18.975  1.00 16.03           C  
ATOM   1179  OG  SER F  77      15.347 -55.010  18.847  1.00 16.27           O  
ATOM   1180  C   SER F  77      12.411 -53.319  20.462  1.00 15.28           C  
ATOM   1181  O   SER F  77      12.090 -52.453  19.671  1.00 17.30           O  
ATOM   1182  N   GLY F  78      11.573 -53.799  21.371  1.00 14.16           N  
ATOM   1183  CA  GLY F  78      10.175 -53.493  21.358  1.00 14.02           C  
ATOM   1184  C   GLY F  78       9.939 -52.020  21.561  1.00 12.90           C  
ATOM   1185  O   GLY F  78       9.078 -51.451  20.901  1.00 15.88           O  
ATOM   1186  N   ASP F  79      10.693 -51.394  22.443  1.00 12.02           N  
ATOM   1187  CA  ASP F  79      10.580 -49.941  22.707  1.00 11.34           C  
ATOM   1188  CB  ASP F  79      11.281 -49.511  23.992  1.00 11.15           C  
ATOM   1189  CG  ASP F  79      12.727 -49.871  24.025  1.00 11.71           C  
ATOM   1190  OD1 ASP F  79      13.252 -50.444  23.055  1.00 12.14           O  
ATOM   1191  OD2 ASP F  79      13.378 -49.624  25.052  1.00 12.50           O  
ATOM   1192  C   ASP F  79      10.934 -49.099  21.489  1.00 11.55           C  
ATOM   1193  O   ASP F  79      10.178 -48.177  21.171  1.00 11.77           O  
ATOM   1194  N   VAL F  80      12.001 -49.468  20.747  1.00 11.58           N  
ATOM   1195  CA  VAL F  80      12.396 -48.781  19.511  1.00 11.40           C  
ATOM   1196  CB  VAL F  80      13.678 -49.409  18.853  1.00 11.55           C  
ATOM   1197  CG1 VAL F  80      14.030 -48.799  17.487  1.00 10.87           C  
ATOM   1198  CG2 VAL F  80      14.837 -49.246  19.771  1.00 13.16           C  
ATOM   1199  C   VAL F  80      11.344 -48.894  18.426  1.00 11.12           C  
ATOM   1200  O   VAL F  80      11.093 -47.925  17.719  1.00 12.08           O  
ATOM   1201  N   LEU F  81      10.854 -50.101  18.236  1.00  9.85           N  
ATOM   1202  CA  LEU F  81       9.793 -50.424  17.307  1.00  9.98           C  
ATOM   1203  CB  LEU F  81       9.429 -51.927  17.343  1.00  8.50           C  
ATOM   1204  CG  LEU F  81      10.486 -52.907  16.778  1.00  8.41           C  
ATOM   1205  CD1 LEU F  81      10.087 -54.392  16.951  1.00  8.12           C  
ATOM   1206  CD2 LEU F  81      10.789 -52.663  15.295  1.00  8.39           C  
ATOM   1207  C   LEU F  81       8.542 -49.589  17.609  1.00 10.66           C  
ATOM   1208  O   LEU F  81       8.065 -48.901  16.715  1.00 11.44           O  
ATOM   1209  N   TYR F  82       8.015 -49.654  18.836  1.00 11.12           N  
ATOM   1210  CA  TYR F  82       6.859 -48.829  19.223  1.00 11.12           C  
ATOM   1211  CB  TYR F  82       6.592 -48.998  20.732  1.00 12.03           C  
ATOM   1212  CG  TYR F  82       5.348 -48.260  21.137  1.00 12.90           C  
ATOM   1213  CD1 TYR F  82       4.065 -48.853  20.999  1.00 13.10           C  
ATOM   1214  CE1 TYR F  82       2.922 -48.148  21.355  1.00 14.36           C  
ATOM   1215  CZ  TYR F  82       3.063 -46.853  21.817  1.00 14.45           C  
ATOM   1216  OH  TYR F  82       1.979 -46.126  22.181  1.00 18.55           O  
ATOM   1217  CE2 TYR F  82       4.295 -46.266  21.993  1.00 13.94           C  
ATOM   1218  CD2 TYR F  82       5.435 -46.968  21.631  1.00 13.55           C  
ATOM   1219  C   TYR F  82       7.104 -47.332  18.894  1.00 11.50           C  
ATOM   1220  O   TYR F  82       6.252 -46.621  18.321  1.00 12.72           O  
ATOM   1221  N   GLU F  83       8.288 -46.850  19.203  1.00 11.26           N  
ATOM   1222  CA  GLU F  83       8.624 -45.416  18.961  1.00 12.01           C  
ATOM   1223  CB  GLU F  83       9.930 -44.999  19.713  1.00 11.58           C  
ATOM   1224  CG  GLU F  83       9.716 -44.880  21.209  1.00 11.45           C  
ATOM   1225  CD  GLU F  83       8.452 -44.026  21.570  1.00 12.38           C  
ATOM   1226  OE1 GLU F  83       8.333 -42.893  21.014  1.00 12.44           O  
ATOM   1227  OE2 GLU F  83       7.629 -44.432  22.463  1.00 10.93           O  
ATOM   1228  C   GLU F  83       8.762 -45.142  17.469  1.00 11.50           C  
ATOM   1229  O   GLU F  83       8.377 -44.088  17.005  1.00 11.96           O  
ATOM   1230  N   LEU F  84       9.328 -46.098  16.750  1.00 11.66           N  
ATOM   1231  CA  LEU F  84       9.351 -46.061  15.298  1.00 12.80           C  
ATOM   1232  CB  LEU F  84       9.948 -47.365  14.759  1.00 11.40           C  
ATOM   1233  CG  LEU F  84       9.952 -47.618  13.244  1.00 11.07           C  
ATOM   1234  CD1 LEU F  84      10.565 -46.449  12.475  1.00 11.07           C  
ATOM   1235  CD2 LEU F  84      10.670 -48.977  12.959  1.00 10.25           C  
ATOM   1236  C   LEU F  84       7.906 -45.869  14.759  1.00 13.79           C  
ATOM   1237  O   LEU F  84       7.633 -44.939  13.985  1.00 14.86           O  
ATOM   1238  N   LEU F  85       6.996 -46.746  15.157  1.00 14.02           N  
ATOM   1239  CA  LEU F  85       5.597 -46.591  14.786  1.00 15.09           C  
ATOM   1240  CB  LEU F  85       4.740 -47.703  15.399  1.00 15.23           C  
ATOM   1241  CG  LEU F  85       3.253 -47.660  15.011  1.00 14.99           C  
ATOM   1242  CD1 LEU F  85       2.988 -47.732  13.507  1.00 13.50           C  
ATOM   1243  CD2 LEU F  85       2.676 -48.891  15.722  1.00 14.59           C  
ATOM   1244  C   LEU F  85       4.997 -45.240  15.152  1.00 14.20           C  
ATOM   1245  O   LEU F  85       4.357 -44.642  14.323  1.00 15.98           O  
ATOM   1246  N   GLN F  86       5.224 -44.718  16.349  1.00 13.92           N  
ATOM   1247  CA  GLN F  86       4.662 -43.405  16.702  1.00 12.69           C  
ATOM   1248  CB  GLN F  86       5.014 -42.958  18.135  1.00 11.44           C  
ATOM   1249  CG  GLN F  86       4.532 -43.841  19.243  1.00 10.76           C  
ATOM   1250  CD  GLN F  86       3.268 -44.612  18.891  1.00 10.50           C  
ATOM   1251  OE1 GLN F  86       2.180 -44.044  18.836  1.00  9.56           O  
ATOM   1252  NE2 GLN F  86       3.414 -45.915  18.626  1.00  9.98           N  
ATOM   1253  C   GLN F  86       5.179 -42.337  15.745  1.00 14.03           C  
ATOM   1254  O   GLN F  86       4.445 -41.404  15.367  1.00 13.98           O  
ATOM   1255  N   HIS F  87       6.444 -42.463  15.374  1.00 15.25           N  
ATOM   1256  CA  HIS F  87       7.046 -41.525  14.447  1.00 17.66           C  
ATOM   1257  CB  HIS F  87       8.561 -41.642  14.443  1.00 20.09           C  
ATOM   1258  CG  HIS F  87       9.202 -40.949  15.625  1.00 29.87           C  
ATOM   1259  ND1 HIS F  87      10.125 -39.909  15.491  1.00 30.38           N  
ATOM   1260  CE1 HIS F  87      10.523 -39.520  16.694  1.00 31.98           C  
ATOM   1261  NE2 HIS F  87       9.876 -40.238  17.608  1.00 33.11           N  
ATOM   1262  CD2 HIS F  87       9.033 -41.130  16.970  1.00 30.05           C  
ATOM   1263  C   HIS F  87       6.404 -41.570  13.033  1.00 17.19           C  
ATOM   1264  O   HIS F  87       5.970 -40.545  12.503  1.00 14.88           O  
ATOM   1265  N   ILE F  88       6.260 -42.780  12.493  1.00 17.12           N  
ATOM   1266  CA  ILE F  88       5.492 -42.996  11.275  1.00 16.96           C  
ATOM   1267  CB  ILE F  88       5.489 -44.501  10.916  1.00 16.40           C  
ATOM   1268  CG1 ILE F  88       6.953 -44.949  10.686  1.00 14.45           C  
ATOM   1269  CD1 ILE F  88       7.127 -46.442  10.561  1.00 13.05           C  
ATOM   1270  CG2 ILE F  88       4.545 -44.799   9.745  1.00 14.93           C  
ATOM   1271  C   ILE F  88       4.068 -42.402  11.344  1.00 17.19           C  
ATOM   1272  O   ILE F  88       3.591 -41.975  10.375  1.00 18.88           O  
ATOM   1273  N   LEU F  89       3.429 -42.344  12.507  1.00 18.98           N  
ATOM   1274  CA  LEU F  89       2.087 -41.816  12.657  1.00 17.70           C  
ATOM   1275  CB  LEU F  89       1.426 -42.369  13.914  1.00 15.32           C  
ATOM   1276  CG  LEU F  89       1.128 -43.883  13.827  1.00 15.74           C  
ATOM   1277  CD1 LEU F  89       0.828 -44.505  15.189  1.00 14.23           C  
ATOM   1278  CD2 LEU F  89      -0.041 -44.207  12.881  1.00 14.30           C  
ATOM   1279  C   LEU F  89       2.147 -40.293  12.665  1.00 20.75           C  
ATOM   1280  O   LEU F  89       1.275 -39.680  12.099  1.00 21.50           O  
ATOM   1281  N   LYS F  90       3.186 -39.683  13.254  1.00 23.92           N  
ATOM   1282  CA  LYS F  90       3.332 -38.209  13.214  1.00 27.22           C  
ATOM   1283  CB  LYS F  90       4.451 -37.672  14.138  1.00 26.96           C  
ATOM   1284  C   LYS F  90       3.526 -37.735  11.782  1.00 29.84           C  
ATOM   1285  O   LYS F  90       2.947 -36.722  11.405  1.00 30.95           O  
ATOM   1286  N   GLN F  91       4.281 -38.499  10.980  1.00 35.22           N  
ATOM   1287  CA  GLN F  91       4.610 -38.140   9.575  1.00 36.93           C  
ATOM   1288  CB  GLN F  91       5.700 -39.059   8.985  1.00 32.73           C  
ATOM   1289  C   GLN F  91       3.369 -38.105   8.679  1.00 37.96           C  
ATOM   1290  O   GLN F  91       3.343 -37.361   7.702  1.00 43.39           O  
ATOM   1291  N   ARG F  92       2.353 -38.907   9.018  1.00 41.80           N  
ATOM   1292  CA  ARG F  92       1.014 -38.850   8.396  1.00 43.94           C  
ATOM   1293  CB  ARG F  92       0.158 -40.075   8.796  1.00 38.35           C  
ATOM   1294  C   ARG F  92       0.290 -37.525   8.733  1.00 46.48           C  
ATOM   1295  O   ARG F  92      -0.634 -37.475   9.556  1.00 46.76           O  
ATOM   1296  N   ILE G  16     -12.721 -49.255  13.522  1.00 46.00           N  
ATOM   1297  CA  ILE G  16     -13.174 -50.555  14.142  1.00 42.81           C  
ATOM   1298  CB  ILE G  16     -12.119 -51.171  15.144  1.00 46.02           C  
ATOM   1299  CG1 ILE G  16     -12.142 -50.491  16.524  1.00 41.71           C  
ATOM   1300  CD1 ILE G  16     -13.030 -51.185  17.523  1.00 39.56           C  
ATOM   1301  CG2 ILE G  16     -10.693 -51.196  14.556  1.00 43.65           C  
ATOM   1302  C   ILE G  16     -14.587 -50.467  14.767  1.00 40.05           C  
ATOM   1303  O   ILE G  16     -14.801 -49.869  15.825  1.00 39.78           O  
ATOM   1304  N   ARG G  17     -15.544 -51.047  14.059  1.00 35.76           N  
ATOM   1305  CA  ARG G  17     -16.911 -51.187  14.498  1.00 29.74           C  
ATOM   1306  CB  ARG G  17     -17.897 -50.401  13.598  1.00 30.00           C  
ATOM   1307  C   ARG G  17     -17.173 -52.701  14.448  1.00 25.98           C  
ATOM   1308  O   ARG G  17     -16.642 -53.440  13.608  1.00 22.47           O  
ATOM   1309  N   LEU G  18     -17.972 -53.153  15.393  1.00 22.52           N  
ATOM   1310  CA  LEU G  18     -18.243 -54.550  15.538  1.00 19.25           C  
ATOM   1311  CB  LEU G  18     -18.747 -54.796  16.964  1.00 20.69           C  
ATOM   1312  CG  LEU G  18     -17.757 -54.804  18.149  1.00 20.88           C  
ATOM   1313  CD1 LEU G  18     -18.456 -54.849  19.482  1.00 20.54           C  
ATOM   1314  CD2 LEU G  18     -16.874 -56.032  18.055  1.00 21.56           C  
ATOM   1315  C   LEU G  18     -19.282 -54.985  14.519  1.00 16.98           C  
ATOM   1316  O   LEU G  18     -20.152 -54.178  14.098  1.00 15.56           O  
ATOM   1317  N   PRO G  19     -19.248 -56.267  14.167  1.00 15.34           N  
ATOM   1318  CA  PRO G  19     -20.411 -56.898  13.555  1.00 14.86           C  
ATOM   1319  CB  PRO G  19     -20.160 -58.385  13.762  1.00 14.69           C  
ATOM   1320  CG  PRO G  19     -18.740 -58.543  14.117  1.00 16.09           C  
ATOM   1321  CD  PRO G  19     -18.342 -57.246  14.785  1.00 16.18           C  
ATOM   1322  C   PRO G  19     -21.693 -56.543  14.363  1.00 14.38           C  
ATOM   1323  O   PRO G  19     -21.603 -56.428  15.595  1.00 14.74           O  
ATOM   1324  N   ALA G  20     -22.851 -56.426  13.698  1.00 12.95           N  
ATOM   1325  CA  ALA G  20     -24.138 -56.051  14.330  1.00 12.55           C  
ATOM   1326  CB  ALA G  20     -25.233 -55.964  13.280  1.00 11.39           C  
ATOM   1327  C   ALA G  20     -24.585 -56.984  15.456  1.00 13.37           C  
ATOM   1328  O   ALA G  20     -25.183 -56.544  16.407  1.00 12.53           O  
ATOM   1329  N   HIS G  21     -24.290 -58.288  15.344  1.00 15.09           N  
ATOM   1330  CA  HIS G  21     -24.655 -59.249  16.389  1.00 15.41           C  
ATOM   1331  CB  HIS G  21     -24.557 -60.721  15.901  1.00 16.19           C  
ATOM   1332  CG  HIS G  21     -23.282 -61.045  15.190  1.00 16.76           C  
ATOM   1333  ND1 HIS G  21     -22.332 -61.892  15.721  1.00 16.68           N  
ATOM   1334  CE1 HIS G  21     -21.272 -61.935  14.919  1.00 16.78           C  
ATOM   1335  NE2 HIS G  21     -21.499 -61.142  13.886  1.00 18.10           N  
ATOM   1336  CD2 HIS G  21     -22.758 -60.576  14.025  1.00 17.61           C  
ATOM   1337  C   HIS G  21     -23.764 -59.010  17.617  1.00 16.54           C  
ATOM   1338  O   HIS G  21     -23.938 -59.697  18.599  1.00 16.99           O  
ATOM   1339  N   LEU G  22     -22.822 -58.041  17.597  1.00 14.53           N  
ATOM   1340  CA  LEU G  22     -21.957 -57.922  18.784  1.00 14.23           C  
ATOM   1341  CB  LEU G  22     -20.531 -58.416  18.558  1.00 13.44           C  
ATOM   1342  CG  LEU G  22     -20.253 -59.895  18.401  1.00 12.86           C  
ATOM   1343  CD1 LEU G  22     -18.857 -60.142  17.821  1.00 12.13           C  
ATOM   1344  CD2 LEU G  22     -20.368 -60.477  19.777  1.00 12.03           C  
ATOM   1345  C   LEU G  22     -21.907 -56.526  19.343  1.00 14.58           C  
ATOM   1346  O   LEU G  22     -21.020 -56.229  20.145  1.00 15.29           O  
ATOM   1347  N   ARG G  23     -22.881 -55.704  18.979  1.00 13.05           N  
ATOM   1348  CA  ARG G  23     -22.934 -54.320  19.415  1.00 13.89           C  
ATOM   1349  CB  ARG G  23     -23.569 -53.422  18.310  1.00 13.84           C  
ATOM   1350  CG  ARG G  23     -22.929 -53.553  16.969  1.00 12.72           C  
ATOM   1351  CD  ARG G  23     -23.424 -52.511  16.005  1.00 12.95           C  
ATOM   1352  NE  ARG G  23     -22.571 -52.716  14.849  1.00 12.93           N  
ATOM   1353  CZ  ARG G  23     -22.975 -52.642  13.592  1.00 12.73           C  
ATOM   1354  NH1 ARG G  23     -24.232 -52.331  13.273  1.00 12.82           N  
ATOM   1355  NH2 ARG G  23     -22.096 -52.886  12.657  1.00 13.03           N  
ATOM   1356  C   ARG G  23     -23.882 -54.237  20.604  1.00 14.43           C  
ATOM   1357  O   ARG G  23     -24.999 -53.735  20.441  1.00 16.99           O  
ATOM   1358  N   LEU G  24     -23.508 -54.799  21.732  1.00 13.11           N  
ATOM   1359  CA  LEU G  24     -24.190 -54.627  22.971  1.00 13.04           C  
ATOM   1360  CB  LEU G  24     -25.237 -55.724  23.178  1.00 13.66           C  
ATOM   1361  CG  LEU G  24     -24.715 -57.124  23.494  1.00 13.51           C  
ATOM   1362  CD1 LEU G  24     -25.805 -57.916  24.179  1.00 13.52           C  
ATOM   1363  CD2 LEU G  24     -24.109 -57.834  22.254  1.00 13.42           C  
ATOM   1364  C   LEU G  24     -23.037 -54.752  23.954  1.00 13.77           C  
ATOM   1365  O   LEU G  24     -21.972 -55.284  23.598  1.00 13.39           O  
ATOM   1366  N   GLN G  25     -23.192 -54.234  25.162  1.00 14.78           N  
ATOM   1367  CA  GLN G  25     -22.057 -54.157  26.076  1.00 17.00           C  
ATOM   1368  CB  GLN G  25     -22.472 -53.514  27.392  1.00 19.63           C  
ATOM   1369  CG  GLN G  25     -22.800 -52.028  27.224  1.00 23.69           C  
ATOM   1370  CD  GLN G  25     -23.451 -51.459  28.464  1.00 24.44           C  
ATOM   1371  OE1 GLN G  25     -22.777 -50.855  29.287  1.00 26.23           O  
ATOM   1372  NE2 GLN G  25     -24.747 -51.743  28.652  1.00 25.23           N  
ATOM   1373  C   GLN G  25     -21.545 -55.561  26.341  1.00 16.49           C  
ATOM   1374  O   GLN G  25     -22.345 -56.514  26.460  1.00 15.83           O  
ATOM   1375  N   PRO G  26     -20.215 -55.704  26.442  1.00 15.38           N  
ATOM   1376  CA  PRO G  26     -19.588 -57.022  26.755  1.00 15.27           C  
ATOM   1377  CB  PRO G  26     -18.106 -56.633  26.984  1.00 14.52           C  
ATOM   1378  CG  PRO G  26     -17.924 -55.456  26.074  1.00 14.25           C  
ATOM   1379  CD  PRO G  26     -19.207 -54.674  26.136  1.00 14.75           C  
ATOM   1380  C   PRO G  26     -20.162 -57.698  28.001  1.00 14.74           C  
ATOM   1381  O   PRO G  26     -20.210 -58.924  28.075  1.00 13.78           O  
ATOM   1382  N   ILE G  27     -20.576 -56.894  28.980  1.00 14.70           N  
ATOM   1383  CA  ILE G  27     -21.173 -57.441  30.187  1.00 15.87           C  
ATOM   1384  CB  ILE G  27     -21.412 -56.376  31.304  1.00 16.67           C  
ATOM   1385  CG1 ILE G  27     -21.331 -57.043  32.686  1.00 17.92           C  
ATOM   1386  CD1 ILE G  27     -20.802 -56.154  33.816  1.00 17.80           C  
ATOM   1387  CG2 ILE G  27     -22.670 -55.572  31.081  1.00 16.24           C  
ATOM   1388  C   ILE G  27     -22.349 -58.388  29.899  1.00 15.17           C  
ATOM   1389  O   ILE G  27     -22.504 -59.358  30.592  1.00 14.72           O  
ATOM   1390  N   TYR G  28     -23.068 -58.171  28.797  1.00 15.35           N  
ATOM   1391  CA  TYR G  28     -24.192 -59.031  28.429  1.00 15.50           C  
ATOM   1392  CB  TYR G  28     -25.343 -58.213  27.833  1.00 17.24           C  
ATOM   1393  CG  TYR G  28     -25.748 -57.124  28.759  1.00 20.12           C  
ATOM   1394  CD1 TYR G  28     -25.530 -55.796  28.424  1.00 21.42           C  
ATOM   1395  CE1 TYR G  28     -25.891 -54.775  29.297  1.00 23.29           C  
ATOM   1396  CZ  TYR G  28     -26.430 -55.093  30.550  1.00 23.52           C  
ATOM   1397  OH  TYR G  28     -26.742 -54.070  31.432  1.00 22.36           O  
ATOM   1398  CE2 TYR G  28     -26.649 -56.421  30.903  1.00 22.20           C  
ATOM   1399  CD2 TYR G  28     -26.291 -57.421  30.014  1.00 21.01           C  
ATOM   1400  C   TYR G  28     -23.870 -60.118  27.465  1.00 13.88           C  
ATOM   1401  O   TYR G  28     -24.729 -60.861  27.088  1.00 14.00           O  
ATOM   1402  N   TRP G  29     -22.642 -60.233  27.049  1.00 12.57           N  
ATOM   1403  CA  TRP G  29     -22.340 -61.273  26.125  1.00 11.98           C  
ATOM   1404  CB  TRP G  29     -20.882 -61.126  25.653  1.00 11.92           C  
ATOM   1405  CG  TRP G  29     -20.611 -59.978  24.710  1.00 11.61           C  
ATOM   1406  CD1 TRP G  29     -21.495 -59.102  24.202  1.00 11.87           C  
ATOM   1407  NE1 TRP G  29     -20.847 -58.188  23.376  1.00 11.76           N  
ATOM   1408  CE2 TRP G  29     -19.510 -58.499  23.327  1.00 11.69           C  
ATOM   1409  CD2 TRP G  29     -19.318 -59.632  24.153  1.00 11.73           C  
ATOM   1410  CE3 TRP G  29     -18.017 -60.163  24.303  1.00 10.59           C  
ATOM   1411  CZ3 TRP G  29     -16.955 -59.532  23.657  1.00 10.59           C  
ATOM   1412  CH2 TRP G  29     -17.165 -58.426  22.816  1.00 10.86           C  
ATOM   1413  CZ2 TRP G  29     -18.434 -57.876  22.637  1.00 11.56           C  
ATOM   1414  C   TRP G  29     -22.503 -62.651  26.741  1.00 11.27           C  
ATOM   1415  O   TRP G  29     -22.085 -62.907  27.871  1.00 11.74           O  
ATOM   1416  N   SER G  30     -23.033 -63.554  25.956  1.00 10.94           N  
ATOM   1417  CA  SER G  30     -23.098 -64.954  26.335  1.00 11.46           C  
ATOM   1418  CB  SER G  30     -24.341 -65.576  25.625  1.00 10.93           C  
ATOM   1419  OG  SER G  30     -24.029 -65.698  24.256  1.00 12.62           O  
ATOM   1420  C   SER G  30     -21.759 -65.655  25.907  1.00 11.80           C  
ATOM   1421  O   SER G  30     -20.845 -65.017  25.286  1.00 10.79           O  
ATOM   1422  N   ARG G  31     -21.634 -66.956  26.250  1.00 12.06           N  
ATOM   1423  CA  ARG G  31     -20.477 -67.766  25.832  1.00 12.06           C  
ATOM   1424  CB  ARG G  31     -20.638 -69.201  26.353  1.00 13.36           C  
ATOM   1425  CG  ARG G  31     -19.462 -70.124  26.002  1.00 14.50           C  
ATOM   1426  CD  ARG G  31     -19.324 -71.167  27.073  1.00 14.66           C  
ATOM   1427  NE  ARG G  31     -18.698 -72.392  26.604  1.00 13.28           N  
ATOM   1428  CZ  ARG G  31     -18.669 -73.517  27.321  1.00 12.44           C  
ATOM   1429  NH1 ARG G  31     -19.202 -73.561  28.539  1.00 11.16           N  
ATOM   1430  NH2 ARG G  31     -18.089 -74.596  26.814  1.00 11.76           N  
ATOM   1431  C   ARG G  31     -20.371 -67.775  24.318  1.00 12.62           C  
ATOM   1432  O   ARG G  31     -19.284 -67.590  23.683  1.00 12.88           O  
ATOM   1433  N   ASP G  32     -21.514 -67.960  23.707  1.00 13.27           N  
ATOM   1434  CA  ASP G  32     -21.634 -67.999  22.289  1.00 14.45           C  
ATOM   1435  CB  ASP G  32     -23.106 -68.302  22.011  1.00 19.04           C  
ATOM   1436  CG  ASP G  32     -23.464 -68.094  20.588  1.00 25.58           C  
ATOM   1437  OD1 ASP G  32     -23.663 -69.106  19.893  1.00 34.08           O  
ATOM   1438  OD2 ASP G  32     -23.541 -66.921  20.123  1.00 31.05           O  
ATOM   1439  C   ASP G  32     -21.139 -66.665  21.593  1.00 12.78           C  
ATOM   1440  O   ASP G  32     -20.441 -66.713  20.577  1.00 12.89           O  
ATOM   1441  N   ASP G  33     -21.539 -65.512  22.128  1.00 11.08           N  
ATOM   1442  CA  ASP G  33     -21.068 -64.225  21.688  1.00 10.81           C  
ATOM   1443  CB  ASP G  33     -21.682 -63.136  22.527  1.00 10.42           C  
ATOM   1444  CG  ASP G  33     -23.151 -62.907  22.187  1.00 10.36           C  
ATOM   1445  OD1 ASP G  33     -23.550 -63.213  21.041  1.00 10.00           O  
ATOM   1446  OD2 ASP G  33     -23.875 -62.426  23.090  1.00  9.95           O  
ATOM   1447  C   ASP G  33     -19.553 -64.058  21.821  1.00 11.34           C  
ATOM   1448  O   ASP G  33     -18.908 -63.518  20.921  1.00 10.48           O  
ATOM   1449  N   VAL G  34     -19.023 -64.516  22.956  1.00 10.93           N  
ATOM   1450  CA  VAL G  34     -17.613 -64.483  23.166  1.00 11.44           C  
ATOM   1451  CB  VAL G  34     -17.251 -65.078  24.530  1.00 11.14           C  
ATOM   1452  CG1 VAL G  34     -15.750 -65.364  24.591  1.00 11.51           C  
ATOM   1453  CG2 VAL G  34     -17.663 -64.118  25.645  1.00  9.54           C  
ATOM   1454  C   VAL G  34     -16.929 -65.249  22.033  1.00 12.96           C  
ATOM   1455  O   VAL G  34     -15.949 -64.737  21.410  1.00 13.92           O  
ATOM   1456  N   ALA G  35     -17.502 -66.412  21.708  1.00 13.00           N  
ATOM   1457  CA  ALA G  35     -16.999 -67.240  20.647  1.00 13.93           C  
ATOM   1458  CB  ALA G  35     -17.736 -68.596  20.615  1.00 12.88           C  
ATOM   1459  C   ALA G  35     -17.078 -66.526  19.304  1.00 14.57           C  
ATOM   1460  O   ALA G  35     -16.124 -66.564  18.566  1.00 16.94           O  
ATOM   1461  N   GLN G  36     -18.191 -65.864  18.987  1.00 15.76           N  
ATOM   1462  CA  GLN G  36     -18.303 -65.088  17.709  1.00 14.62           C  
ATOM   1463  CB  GLN G  36     -19.688 -64.433  17.530  1.00 15.79           C  
ATOM   1464  CG  GLN G  36     -20.992 -65.194  17.632  1.00 17.30           C  
ATOM   1465  CD  GLN G  36     -20.987 -66.530  16.974  1.00 18.40           C  
ATOM   1466  OE1 GLN G  36     -20.287 -66.773  16.020  1.00 18.50           O  
ATOM   1467  NE2 GLN G  36     -21.819 -67.410  17.480  1.00 20.79           N  
ATOM   1468  C   GLN G  36     -17.313 -63.896  17.679  1.00 12.06           C  
ATOM   1469  O   GLN G  36     -16.759 -63.554  16.642  1.00 11.16           O  
ATOM   1470  N   TRP G  37     -17.124 -63.252  18.817  1.00 10.79           N  
ATOM   1471  CA  TRP G  37     -16.125 -62.212  18.916  1.00 10.47           C  
ATOM   1472  CB  TRP G  37     -16.128 -61.704  20.323  1.00  9.81           C  
ATOM   1473  CG  TRP G  37     -15.168 -60.602  20.645  1.00  8.70           C  
ATOM   1474  CD1 TRP G  37     -15.182 -59.334  20.152  1.00  8.87           C  
ATOM   1475  NE1 TRP G  37     -14.142 -58.592  20.709  1.00  8.87           N  
ATOM   1476  CE2 TRP G  37     -13.467 -59.383  21.608  1.00  8.32           C  
ATOM   1477  CD2 TRP G  37     -14.051 -60.670  21.559  1.00  8.16           C  
ATOM   1478  CE3 TRP G  37     -13.500 -61.682  22.343  1.00  7.70           C  
ATOM   1479  CZ3 TRP G  37     -12.397 -61.389  23.153  1.00  7.46           C  
ATOM   1480  CH2 TRP G  37     -11.830 -60.114  23.151  1.00  7.66           C  
ATOM   1481  CZ2 TRP G  37     -12.370 -59.097  22.404  1.00  7.93           C  
ATOM   1482  C   TRP G  37     -14.735 -62.752  18.508  1.00 11.14           C  
ATOM   1483  O   TRP G  37     -14.068 -62.163  17.647  1.00 12.15           O  
ATOM   1484  N   LEU G  38     -14.316 -63.871  19.085  1.00 11.45           N  
ATOM   1485  CA  LEU G  38     -13.000 -64.444  18.781  1.00 12.76           C  
ATOM   1486  CB  LEU G  38     -12.741 -65.715  19.577  1.00 12.61           C  
ATOM   1487  CG  LEU G  38     -12.642 -65.379  21.065  1.00 12.49           C  
ATOM   1488  CD1 LEU G  38     -12.588 -66.676  21.835  1.00 12.26           C  
ATOM   1489  CD2 LEU G  38     -11.465 -64.412  21.369  1.00 11.78           C  
ATOM   1490  C   LEU G  38     -12.824 -64.724  17.284  1.00 13.88           C  
ATOM   1491  O   LEU G  38     -11.805 -64.335  16.675  1.00 14.93           O  
ATOM   1492  N   LYS G  39     -13.814 -65.315  16.659  1.00 13.53           N  
ATOM   1493  CA  LYS G  39     -13.601 -65.484  15.241  1.00 14.44           C  
ATOM   1494  CB  LYS G  39     -14.349 -66.656  14.678  1.00 15.95           C  
ATOM   1495  CG  LYS G  39     -15.791 -66.566  14.837  1.00 18.53           C  
ATOM   1496  CD  LYS G  39     -16.168 -67.993  15.202  1.00 22.70           C  
ATOM   1497  CE  LYS G  39     -17.566 -68.355  14.739  1.00 20.94           C  
ATOM   1498  NZ  LYS G  39     -17.810 -69.332  15.835  1.00 23.69           N  
ATOM   1499  C   LYS G  39     -13.824 -64.291  14.356  1.00 13.18           C  
ATOM   1500  O   LYS G  39     -13.183 -64.222  13.277  1.00 11.54           O  
ATOM   1501  N   TRP G  40     -14.715 -63.365  14.766  1.00 11.93           N  
ATOM   1502  CA  TRP G  40     -14.671 -62.059  14.103  1.00 12.25           C  
ATOM   1503  CB  TRP G  40     -15.712 -61.124  14.632  1.00 11.58           C  
ATOM   1504  CG  TRP G  40     -15.513 -59.764  14.073  1.00 12.84           C  
ATOM   1505  CD1 TRP G  40     -15.851 -59.324  12.795  1.00 12.93           C  
ATOM   1506  NE1 TRP G  40     -15.486 -57.992  12.639  1.00 12.93           N  
ATOM   1507  CE2 TRP G  40     -14.941 -57.538  13.808  1.00 12.90           C  
ATOM   1508  CD2 TRP G  40     -14.896 -58.636  14.725  1.00 12.46           C  
ATOM   1509  CE3 TRP G  40     -14.373 -58.424  16.010  1.00 12.11           C  
ATOM   1510  CZ3 TRP G  40     -13.886 -57.162  16.335  1.00 12.43           C  
ATOM   1511  CH2 TRP G  40     -13.913 -56.094  15.397  1.00 12.60           C  
ATOM   1512  CZ2 TRP G  40     -14.433 -56.264  14.131  1.00 12.82           C  
ATOM   1513  C   TRP G  40     -13.243 -61.399  14.199  1.00 12.89           C  
ATOM   1514  O   TRP G  40     -12.652 -61.026  13.165  1.00 13.63           O  
ATOM   1515  N   ALA G  41     -12.677 -61.334  15.414  1.00 12.38           N  
ATOM   1516  CA  ALA G  41     -11.350 -60.703  15.642  1.00 12.95           C  
ATOM   1517  CB  ALA G  41     -11.062 -60.536  17.123  1.00 12.78           C  
ATOM   1518  C   ALA G  41     -10.198 -61.416  14.936  1.00 14.04           C  
ATOM   1519  O   ALA G  41      -9.331 -60.755  14.416  1.00 15.89           O  
ATOM   1520  N   GLU G  42     -10.231 -62.751  14.836  1.00 13.85           N  
ATOM   1521  CA  GLU G  42      -9.241 -63.454  14.058  1.00 13.61           C  
ATOM   1522  CB  GLU G  42      -9.517 -64.959  14.089  1.00 13.04           C  
ATOM   1523  CG  GLU G  42      -8.601 -65.728  13.150  1.00 12.97           C  
ATOM   1524  CD  GLU G  42      -8.844 -67.221  13.236  1.00 13.35           C  
ATOM   1525  OE1 GLU G  42      -9.345 -67.677  14.278  1.00 13.80           O  
ATOM   1526  OE2 GLU G  42      -8.538 -67.960  12.280  1.00 13.93           O  
ATOM   1527  C   GLU G  42      -9.254 -62.949  12.626  1.00 15.29           C  
ATOM   1528  O   GLU G  42      -8.201 -62.606  12.092  1.00 15.54           O  
ATOM   1529  N   ASN G  43     -10.435 -62.913  11.975  1.00 15.82           N  
ATOM   1530  CA  ASN G  43     -10.449 -62.415  10.608  1.00 17.73           C  
ATOM   1531  CB  ASN G  43     -11.772 -62.736   9.869  1.00 21.27           C  
ATOM   1532  CG  ASN G  43     -11.758 -62.216   8.416  1.00 26.35           C  
ATOM   1533  OD1 ASN G  43     -11.024 -62.712   7.532  1.00 28.46           O  
ATOM   1534  ND2 ASN G  43     -12.522 -61.163   8.180  1.00 28.47           N  
ATOM   1535  C   ASN G  43     -10.050 -60.904  10.461  1.00 15.68           C  
ATOM   1536  O   ASN G  43      -9.282 -60.547   9.597  1.00 15.40           O  
ATOM   1537  N   GLU G  44     -10.568 -60.047  11.325  1.00 13.78           N  
ATOM   1538  CA  GLU G  44     -10.386 -58.623  11.212  1.00 13.05           C  
ATOM   1539  CB  GLU G  44     -11.260 -57.979  12.308  1.00 13.32           C  
ATOM   1540  CG  GLU G  44     -11.268 -56.467  12.398  1.00 14.00           C  
ATOM   1541  CD  GLU G  44     -11.737 -55.763  11.138  1.00 15.98           C  
ATOM   1542  OE1 GLU G  44     -12.457 -56.356  10.325  1.00 17.34           O  
ATOM   1543  OE2 GLU G  44     -11.374 -54.584  10.942  1.00 18.87           O  
ATOM   1544  C   GLU G  44      -8.932 -58.206  11.433  1.00 13.12           C  
ATOM   1545  O   GLU G  44      -8.470 -57.187  10.887  1.00 12.43           O  
ATOM   1546  N   PHE G  45      -8.241 -58.952  12.300  1.00 13.22           N  
ATOM   1547  CA  PHE G  45      -6.906 -58.576  12.728  1.00 13.39           C  
ATOM   1548  CB  PHE G  45      -6.874 -58.429  14.258  1.00 12.58           C  
ATOM   1549  CG  PHE G  45      -7.687 -57.242  14.757  1.00 12.33           C  
ATOM   1550  CD1 PHE G  45      -8.941 -57.436  15.391  1.00 12.53           C  
ATOM   1551  CE1 PHE G  45      -9.748 -56.352  15.776  1.00 12.00           C  
ATOM   1552  CZ  PHE G  45      -9.290 -55.078  15.554  1.00 11.89           C  
ATOM   1553  CE2 PHE G  45      -8.064 -54.871  14.902  1.00 11.72           C  
ATOM   1554  CD2 PHE G  45      -7.265 -55.941  14.526  1.00 11.77           C  
ATOM   1555  C   PHE G  45      -5.814 -59.492  12.173  1.00 14.18           C  
ATOM   1556  O   PHE G  45      -4.614 -59.321  12.509  1.00 14.78           O  
ATOM   1557  N   SER G  46      -6.232 -60.437  11.310  1.00 13.57           N  
ATOM   1558  CA  SER G  46      -5.329 -61.427  10.674  1.00 13.32           C  
ATOM   1559  CB  SER G  46      -4.334 -60.778   9.734  1.00 12.98           C  
ATOM   1560  OG  SER G  46      -4.932 -60.083   8.680  1.00 12.73           O  
ATOM   1561  C   SER G  46      -4.476 -62.202  11.669  1.00 13.81           C  
ATOM   1562  O   SER G  46      -3.285 -62.352  11.435  1.00 13.84           O  
ATOM   1563  N   LEU G  47      -5.084 -62.721  12.733  1.00 14.06           N  
ATOM   1564  CA  LEU G  47      -4.374 -63.372  13.835  1.00 14.62           C  
ATOM   1565  CB  LEU G  47      -5.257 -63.255  15.068  1.00 13.53           C  
ATOM   1566  CG  LEU G  47      -5.610 -61.821  15.456  1.00 13.59           C  
ATOM   1567  CD1 LEU G  47      -6.617 -61.782  16.617  1.00 12.59           C  
ATOM   1568  CD2 LEU G  47      -4.295 -61.106  15.816  1.00 11.78           C  
ATOM   1569  C   LEU G  47      -4.190 -64.858  13.545  1.00 15.19           C  
ATOM   1570  O   LEU G  47      -4.889 -65.361  12.685  1.00 17.51           O  
ATOM   1571  N   ARG G  48      -3.330 -65.572  14.260  1.00 14.49           N  
ATOM   1572  CA  ARG G  48      -3.241 -67.023  14.080  1.00 15.30           C  
ATOM   1573  CB  ARG G  48      -2.170 -67.648  14.967  1.00 16.33           C  
ATOM   1574  CG  ARG G  48      -0.825 -66.978  14.826  1.00 18.74           C  
ATOM   1575  CD  ARG G  48      -0.072 -67.593  13.662  1.00 25.10           C  
ATOM   1576  NE  ARG G  48       0.299 -68.978  13.933  1.00 27.49           N  
ATOM   1577  CZ  ARG G  48       1.451 -69.328  14.508  1.00 34.65           C  
ATOM   1578  NH1 ARG G  48       2.349 -68.398  14.860  1.00 40.23           N  
ATOM   1579  NH2 ARG G  48       1.740 -70.603  14.736  1.00 35.81           N  
ATOM   1580  C   ARG G  48      -4.588 -67.602  14.452  1.00 15.15           C  
ATOM   1581  O   ARG G  48      -5.362 -66.934  15.162  1.00 15.27           O  
ATOM   1582  N   PRO G  49      -4.870 -68.835  14.007  1.00 13.81           N  
ATOM   1583  CA  PRO G  49      -6.145 -69.460  14.374  1.00 14.27           C  
ATOM   1584  CB  PRO G  49      -6.008 -70.931  13.855  1.00 14.19           C  
ATOM   1585  CG  PRO G  49      -5.077 -70.801  12.665  1.00 14.63           C  
ATOM   1586  CD  PRO G  49      -4.119 -69.621  12.997  1.00 13.98           C  
ATOM   1587  C   PRO G  49      -6.453 -69.413  15.862  1.00 14.93           C  
ATOM   1588  O   PRO G  49      -5.580 -69.596  16.689  1.00 15.50           O  
ATOM   1589  N   ILE G  50      -7.681 -69.094  16.203  1.00 15.23           N  
ATOM   1590  CA  ILE G  50      -8.077 -68.981  17.612  1.00 17.08           C  
ATOM   1591  CB  ILE G  50      -8.797 -67.651  17.931  1.00 17.36           C  
ATOM   1592  CG1 ILE G  50      -7.829 -66.442  17.720  1.00 15.45           C  
ATOM   1593  CD1 ILE G  50      -8.556 -65.124  17.885  1.00 14.47           C  
ATOM   1594  CG2 ILE G  50      -9.336 -67.678  19.354  1.00 16.02           C  
ATOM   1595  C   ILE G  50      -9.026 -70.102  17.833  1.00 17.80           C  
ATOM   1596  O   ILE G  50     -10.164 -70.076  17.392  1.00 18.79           O  
ATOM   1597  N   ASP G  51      -8.509 -71.150  18.421  1.00 19.84           N  
ATOM   1598  CA  ASP G  51      -9.253 -72.352  18.658  1.00 22.47           C  
ATOM   1599  CB  ASP G  51      -8.301 -73.314  19.331  1.00 25.97           C  
ATOM   1600  CG  ASP G  51      -8.976 -74.477  19.929  1.00 34.88           C  
ATOM   1601  OD1 ASP G  51     -10.254 -74.599  19.943  1.00 38.64           O  
ATOM   1602  OD2 ASP G  51      -8.173 -75.304  20.404  1.00 39.68           O  
ATOM   1603  C   ASP G  51     -10.542 -72.046  19.465  1.00 21.98           C  
ATOM   1604  O   ASP G  51     -10.574 -71.180  20.342  1.00 18.60           O  
ATOM   1605  N   SER G  52     -11.637 -72.715  19.116  1.00 24.74           N  
ATOM   1606  CA  SER G  52     -12.965 -72.410  19.763  1.00 26.59           C  
ATOM   1607  CB  SER G  52     -14.089 -73.257  19.145  1.00 26.08           C  
ATOM   1608  OG  SER G  52     -13.630 -74.600  19.039  1.00 27.11           O  
ATOM   1609  C   SER G  52     -12.977 -72.561  21.305  1.00 25.30           C  
ATOM   1610  O   SER G  52     -13.801 -71.989  21.944  1.00 26.43           O  
ATOM   1611  N   ASN G  53     -12.046 -73.305  21.884  1.00 26.33           N  
ATOM   1612  CA  ASN G  53     -11.964 -73.447  23.315  1.00 26.93           C  
ATOM   1613  CB  ASN G  53     -11.490 -74.850  23.603  1.00 27.74           C  
ATOM   1614  CG  ASN G  53      -9.981 -75.001  23.451  1.00 33.58           C  
ATOM   1615  OD1 ASN G  53      -9.285 -74.048  23.106  1.00 37.55           O  
ATOM   1616  ND2 ASN G  53      -9.464 -76.194  23.747  1.00 32.27           N  
ATOM   1617  C   ASN G  53     -11.039 -72.429  24.054  1.00 28.09           C  
ATOM   1618  O   ASN G  53     -10.589 -72.697  25.187  1.00 32.48           O  
ATOM   1619  N   THR G  54     -10.716 -71.291  23.446  1.00 23.68           N  
ATOM   1620  CA  THR G  54      -9.736 -70.422  24.097  1.00 19.36           C  
ATOM   1621  CB  THR G  54      -9.054 -69.427  23.119  1.00 20.01           C  
ATOM   1622  OG1 THR G  54      -8.721 -70.120  21.926  1.00 17.46           O  
ATOM   1623  CG2 THR G  54      -7.729 -68.975  23.679  1.00 20.44           C  
ATOM   1624  C   THR G  54     -10.312 -69.760  25.333  1.00 16.72           C  
ATOM   1625  O   THR G  54      -9.617 -69.641  26.355  1.00 15.58           O  
ATOM   1626  N   PHE G  55     -11.588 -69.386  25.266  1.00 13.77           N  
ATOM   1627  CA  PHE G  55     -12.266 -68.697  26.320  1.00 12.99           C  
ATOM   1628  CB  PHE G  55     -12.395 -67.167  26.056  1.00 13.90           C  
ATOM   1629  CG  PHE G  55     -11.081 -66.404  25.952  1.00 14.57           C  
ATOM   1630  CD1 PHE G  55     -10.413 -66.291  24.734  1.00 15.55           C  
ATOM   1631  CE1 PHE G  55      -9.212 -65.564  24.616  1.00 15.93           C  
ATOM   1632  CZ  PHE G  55      -8.666 -64.893  25.721  1.00 15.64           C  
ATOM   1633  CE2 PHE G  55      -9.323 -64.989  26.953  1.00 15.95           C  
ATOM   1634  CD2 PHE G  55     -10.517 -65.757  27.058  1.00 16.18           C  
ATOM   1635  C   PHE G  55     -13.670 -69.301  26.474  1.00 13.61           C  
ATOM   1636  O   PHE G  55     -14.685 -68.737  26.035  1.00 13.22           O  
ATOM   1637  N   GLU G  56     -13.762 -70.439  27.137  1.00 13.19           N  
ATOM   1638  CA  GLU G  56     -15.093 -71.052  27.359  1.00 12.75           C  
ATOM   1639  CB  GLU G  56     -14.936 -72.560  27.396  1.00 11.99           C  
ATOM   1640  CG  GLU G  56     -14.572 -72.954  25.975  1.00 12.73           C  
ATOM   1641  CD  GLU G  56     -14.301 -74.417  25.802  1.00 13.39           C  
ATOM   1642  OE1 GLU G  56     -13.563 -74.974  26.623  1.00 11.78           O  
ATOM   1643  OE2 GLU G  56     -14.841 -75.017  24.820  1.00 14.38           O  
ATOM   1644  C   GLU G  56     -15.888 -70.459  28.557  1.00 12.34           C  
ATOM   1645  O   GLU G  56     -15.880 -71.025  29.658  1.00 11.38           O  
ATOM   1646  N   MET G  57     -16.524 -69.298  28.309  1.00 12.20           N  
ATOM   1647  CA  MET G  57     -17.127 -68.442  29.377  1.00 12.40           C  
ATOM   1648  CB  MET G  57     -15.996 -67.791  30.231  1.00 12.73           C  
ATOM   1649  CG  MET G  57     -15.126 -66.794  29.456  1.00 11.23           C  
ATOM   1650  SD  MET G  57     -13.662 -66.322  30.420  1.00 13.61           S  
ATOM   1651  CE  MET G  57     -12.648 -67.811  30.483  1.00 10.98           C  
ATOM   1652  C   MET G  57     -17.916 -67.288  28.746  1.00 12.73           C  
ATOM   1653  O   MET G  57     -17.729 -67.018  27.523  1.00 14.07           O  
ATOM   1654  N   ASN G  58     -18.739 -66.576  29.550  1.00 11.66           N  
ATOM   1655  CA  ASN G  58     -19.496 -65.438  29.049  1.00 11.82           C  
ATOM   1656  CB  ASN G  58     -20.931 -65.346  29.665  1.00 12.09           C  
ATOM   1657  CG  ASN G  58     -20.909 -65.304  31.171  1.00 12.77           C  
ATOM   1658  OD1 ASN G  58     -19.891 -64.928  31.779  1.00 13.88           O  
ATOM   1659  ND2 ASN G  58     -21.990 -65.742  31.793  1.00 12.64           N  
ATOM   1660  C   ASN G  58     -18.738 -64.135  29.207  1.00 11.57           C  
ATOM   1661  O   ASN G  58     -17.631 -64.147  29.682  1.00 12.84           O  
ATOM   1662  N   GLY G  59     -19.339 -63.014  28.818  1.00 11.59           N  
ATOM   1663  CA  GLY G  59     -18.692 -61.694  28.902  1.00 11.04           C  
ATOM   1664  C   GLY G  59     -18.375 -61.285  30.316  1.00 11.49           C  
ATOM   1665  O   GLY G  59     -17.290 -60.743  30.569  1.00 12.65           O  
ATOM   1666  N   LYS G  60     -19.280 -61.550  31.261  1.00 11.00           N  
ATOM   1667  CA  LYS G  60     -18.995 -61.203  32.676  1.00 11.39           C  
ATOM   1668  CB  LYS G  60     -20.181 -61.477  33.656  1.00 10.89           C  
ATOM   1669  C   LYS G  60     -17.701 -61.855  33.179  1.00 11.39           C  
ATOM   1670  O   LYS G  60     -16.894 -61.194  33.804  1.00 12.85           O  
ATOM   1671  N   ALA G  61     -17.497 -63.136  32.889  1.00 11.96           N  
ATOM   1672  CA  ALA G  61     -16.268 -63.838  33.265  1.00 11.91           C  
ATOM   1673  CB  ALA G  61     -16.456 -65.303  33.014  1.00 12.77           C  
ATOM   1674  C   ALA G  61     -15.112 -63.313  32.439  1.00 11.75           C  
ATOM   1675  O   ALA G  61     -14.049 -62.989  32.959  1.00 12.41           O  
ATOM   1676  N   LEU G  62     -15.317 -63.139  31.153  1.00 11.86           N  
ATOM   1677  CA  LEU G  62     -14.223 -62.618  30.345  1.00 11.90           C  
ATOM   1678  CB  LEU G  62     -14.680 -62.507  28.895  1.00 11.57           C  
ATOM   1679  CG  LEU G  62     -13.740 -61.929  27.793  1.00 11.09           C  
ATOM   1680  CD1 LEU G  62     -12.713 -62.968  27.352  1.00 10.06           C  
ATOM   1681  CD2 LEU G  62     -14.558 -61.444  26.598  1.00  9.61           C  
ATOM   1682  C   LEU G  62     -13.750 -61.273  30.892  1.00 12.66           C  
ATOM   1683  O   LEU G  62     -12.537 -60.968  30.919  1.00 12.43           O  
ATOM   1684  N   LEU G  63     -14.696 -60.477  31.416  1.00 12.70           N  
ATOM   1685  CA  LEU G  63     -14.318 -59.191  31.971  1.00 12.41           C  
ATOM   1686  CB  LEU G  63     -15.557 -58.317  32.183  1.00 13.16           C  
ATOM   1687  CG  LEU G  63     -16.189 -57.644  30.955  1.00 13.13           C  
ATOM   1688  CD1 LEU G  63     -17.496 -56.999  31.399  1.00 14.91           C  
ATOM   1689  CD2 LEU G  63     -15.241 -56.596  30.439  1.00 12.52           C  
ATOM   1690  C   LEU G  63     -13.484 -59.281  33.269  1.00 11.67           C  
ATOM   1691  O   LEU G  63     -12.865 -58.294  33.673  1.00 11.34           O  
ATOM   1692  N   LEU G  64     -13.453 -60.453  33.890  1.00 10.91           N  
ATOM   1693  CA  LEU G  64     -12.715 -60.672  35.147  1.00 10.80           C  
ATOM   1694  CB  LEU G  64     -13.363 -61.773  36.029  1.00 10.98           C  
ATOM   1695  CG  LEU G  64     -14.534 -61.355  36.966  1.00 12.03           C  
ATOM   1696  CD1 LEU G  64     -15.457 -62.466  37.382  1.00 11.43           C  
ATOM   1697  CD2 LEU G  64     -14.036 -60.626  38.213  1.00 11.98           C  
ATOM   1698  C   LEU G  64     -11.266 -61.012  34.895  1.00 10.80           C  
ATOM   1699  O   LEU G  64     -10.458 -60.800  35.767  1.00 10.88           O  
ATOM   1700  N   LEU G  65     -10.949 -61.575  33.722  1.00 11.14           N  
ATOM   1701  CA  LEU G  65      -9.563 -61.992  33.357  1.00 11.00           C  
ATOM   1702  CB  LEU G  65      -9.550 -62.693  31.985  1.00 11.55           C  
ATOM   1703  CG  LEU G  65     -10.443 -63.965  31.834  1.00 12.01           C  
ATOM   1704  CD1 LEU G  65     -10.377 -64.537  30.448  1.00 10.94           C  
ATOM   1705  CD2 LEU G  65     -10.027 -64.975  32.897  1.00 12.56           C  
ATOM   1706  C   LEU G  65      -8.635 -60.821  33.308  1.00 10.47           C  
ATOM   1707  O   LEU G  65      -9.046 -59.754  32.862  1.00 10.44           O  
ATOM   1708  N   THR G  66      -7.399 -61.002  33.781  1.00  9.96           N  
ATOM   1709  CA  THR G  66      -6.348 -59.980  33.638  1.00  9.91           C  
ATOM   1710  CB  THR G  66      -5.204 -60.219  34.633  1.00  9.78           C  
ATOM   1711  OG1 THR G  66      -4.593 -61.469  34.267  1.00 10.35           O  
ATOM   1712  CG2 THR G  66      -5.747 -60.329  36.081  1.00  8.99           C  
ATOM   1713  C   THR G  66      -5.760 -60.136  32.224  1.00  9.96           C  
ATOM   1714  O   THR G  66      -6.045 -61.132  31.550  1.00 10.01           O  
ATOM   1715  N   LYS G  67      -4.928 -59.169  31.787  1.00  9.92           N  
ATOM   1716  CA  LYS G  67      -4.237 -59.249  30.522  1.00  9.90           C  
ATOM   1717  CB  LYS G  67      -3.489 -57.939  30.278  1.00 10.17           C  
ATOM   1718  CG  LYS G  67      -3.031 -57.721  28.820  1.00 10.12           C  
ATOM   1719  CD  LYS G  67      -2.400 -56.305  28.588  1.00  9.60           C  
ATOM   1720  CE  LYS G  67      -2.165 -56.067  27.103  1.00  8.74           C  
ATOM   1721  NZ  LYS G  67      -1.662 -54.700  26.754  1.00  8.96           N  
ATOM   1722  C   LYS G  67      -3.258 -60.469  30.518  1.00 10.34           C  
ATOM   1723  O   LYS G  67      -3.134 -61.176  29.524  1.00  9.82           O  
ATOM   1724  N   GLU G  68      -2.595 -60.719  31.643  1.00 10.52           N  
ATOM   1725  CA  GLU G  68      -1.788 -61.919  31.790  1.00 11.53           C  
ATOM   1726  CB  GLU G  68      -1.062 -61.923  33.156  1.00 12.30           C  
ATOM   1727  CG  GLU G  68      -0.668 -63.338  33.593  1.00 15.45           C  
ATOM   1728  CD  GLU G  68      -0.142 -63.465  35.067  1.00 17.57           C  
ATOM   1729  OE1 GLU G  68      -0.828 -64.090  35.959  1.00 17.03           O  
ATOM   1730  OE2 GLU G  68       0.968 -62.965  35.328  1.00 16.22           O  
ATOM   1731  C   GLU G  68      -2.656 -63.206  31.539  1.00 11.83           C  
ATOM   1732  O   GLU G  68      -2.164 -64.177  30.914  1.00 11.84           O  
ATOM   1733  N   ASP G  69      -3.935 -63.236  31.973  1.00 10.38           N  
ATOM   1734  CA  ASP G  69      -4.711 -64.410  31.595  1.00 10.48           C  
ATOM   1735  CB  ASP G  69      -6.058 -64.505  32.339  1.00  9.85           C  
ATOM   1736  CG  ASP G  69      -5.877 -64.433  33.849  1.00 10.26           C  
ATOM   1737  OD1 ASP G  69      -4.920 -65.036  34.377  1.00 10.29           O  
ATOM   1738  OD2 ASP G  69      -6.668 -63.761  34.553  1.00 10.56           O  
ATOM   1739  C   ASP G  69      -4.902 -64.457  30.080  1.00 10.70           C  
ATOM   1740  O   ASP G  69      -4.923 -65.536  29.468  1.00 11.42           O  
ATOM   1741  N   PHE G  70      -5.099 -63.307  29.464  1.00 10.62           N  
ATOM   1742  CA  PHE G  70      -5.291 -63.325  28.019  1.00 11.06           C  
ATOM   1743  CB  PHE G  70      -5.635 -61.947  27.467  1.00 10.13           C  
ATOM   1744  CG  PHE G  70      -7.107 -61.627  27.521  1.00  9.33           C  
ATOM   1745  CD1 PHE G  70      -7.757 -61.477  28.721  1.00  9.76           C  
ATOM   1746  CE1 PHE G  70      -9.102 -61.142  28.769  1.00  9.98           C  
ATOM   1747  CZ  PHE G  70      -9.788 -60.965  27.593  1.00 10.02           C  
ATOM   1748  CE2 PHE G  70      -9.137 -61.108  26.392  1.00  9.65           C  
ATOM   1749  CD2 PHE G  70      -7.800 -61.425  26.381  1.00  9.16           C  
ATOM   1750  C   PHE G  70      -4.085 -63.843  27.309  1.00 12.27           C  
ATOM   1751  O   PHE G  70      -4.256 -64.661  26.405  1.00 13.47           O  
ATOM   1752  N   ARG G  71      -2.894 -63.371  27.699  1.00 13.43           N  
ATOM   1753  CA  ARG G  71      -1.608 -63.904  27.178  1.00 15.24           C  
ATOM   1754  CB  ARG G  71      -0.373 -63.187  27.741  1.00 16.07           C  
ATOM   1755  CG  ARG G  71      -0.227 -61.761  27.222  1.00 18.40           C  
ATOM   1756  CD  ARG G  71       1.230 -61.252  27.061  1.00 19.73           C  
ATOM   1757  NE  ARG G  71       1.347 -59.755  27.047  1.00 19.54           N  
ATOM   1758  CZ  ARG G  71       1.063 -58.960  28.092  1.00 22.05           C  
ATOM   1759  NH1 ARG G  71       0.670 -59.499  29.246  1.00 25.48           N  
ATOM   1760  NH2 ARG G  71       1.195 -57.618  28.035  1.00 23.89           N  
ATOM   1761  C   ARG G  71      -1.408 -65.404  27.345  1.00 14.62           C  
ATOM   1762  O   ARG G  71      -0.938 -66.025  26.440  1.00 14.67           O  
ATOM   1763  N   TYR G  72      -1.789 -65.986  28.477  1.00 15.24           N  
ATOM   1764  CA  TYR G  72      -1.625 -67.424  28.708  1.00 14.13           C  
ATOM   1765  CB  TYR G  72      -1.927 -67.792  30.127  1.00 16.88           C  
ATOM   1766  CG  TYR G  72      -0.765 -67.707  31.071  1.00 26.66           C  
ATOM   1767  CD1 TYR G  72      -0.526 -68.749  31.959  1.00 27.36           C  
ATOM   1768  CE1 TYR G  72       0.521 -68.672  32.877  1.00 33.76           C  
ATOM   1769  CZ  TYR G  72       1.385 -67.560  32.923  1.00 31.22           C  
ATOM   1770  OH  TYR G  72       2.384 -67.600  33.899  1.00 29.72           O  
ATOM   1771  CE2 TYR G  72       1.211 -66.499  32.025  1.00 31.58           C  
ATOM   1772  CD2 TYR G  72       0.144 -66.560  31.092  1.00 30.84           C  
ATOM   1773  C   TYR G  72      -2.561 -68.239  27.901  1.00 12.93           C  
ATOM   1774  O   TYR G  72      -2.181 -69.269  27.420  1.00 12.83           O  
ATOM   1775  N   ARG G  73      -3.806 -67.803  27.788  1.00 10.75           N  
ATOM   1776  CA  ARG G  73      -4.793 -68.511  27.002  1.00  9.94           C  
ATOM   1777  CB  ARG G  73      -6.196 -67.898  27.229  1.00  8.80           C  
ATOM   1778  CG  ARG G  73      -6.710 -68.337  28.580  1.00  7.90           C  
ATOM   1779  CD  ARG G  73      -7.976 -67.596  29.000  1.00  7.70           C  
ATOM   1780  NE  ARG G  73      -8.528 -68.195  30.185  1.00  6.76           N  
ATOM   1781  CZ  ARG G  73      -9.381 -69.197  30.176  1.00  6.68           C  
ATOM   1782  NH1 ARG G  73      -9.885 -69.668  29.024  1.00  6.82           N  
ATOM   1783  NH2 ARG G  73      -9.768 -69.698  31.328  1.00  6.45           N  
ATOM   1784  C   ARG G  73      -4.430 -68.456  25.546  1.00  9.46           C  
ATOM   1785  O   ARG G  73      -4.747 -69.340  24.797  1.00  9.30           O  
ATOM   1786  N   SER G  74      -3.746 -67.386  25.166  1.00  9.84           N  
ATOM   1787  CA  SER G  74      -3.500 -67.051  23.758  1.00  9.44           C  
ATOM   1788  CB  SER G  74      -4.671 -66.212  23.258  1.00  9.22           C  
ATOM   1789  OG  SER G  74      -4.423 -65.862  21.917  1.00  8.93           O  
ATOM   1790  C   SER G  74      -2.151 -66.316  23.568  1.00  9.41           C  
ATOM   1791  O   SER G  74      -2.112 -65.069  23.478  1.00  9.09           O  
ATOM   1792  N   PRO G  75      -1.044 -67.084  23.502  1.00  9.50           N  
ATOM   1793  CA  PRO G  75       0.280 -66.513  23.300  1.00  9.72           C  
ATOM   1794  CB  PRO G  75       1.208 -67.752  23.182  1.00  9.62           C  
ATOM   1795  CG  PRO G  75       0.522 -68.778  23.995  1.00  9.95           C  
ATOM   1796  CD  PRO G  75      -0.982 -68.536  23.771  1.00 10.03           C  
ATOM   1797  C   PRO G  75       0.347 -65.718  22.022  1.00 10.25           C  
ATOM   1798  O   PRO G  75       1.004 -64.734  22.013  1.00  9.87           O  
ATOM   1799  N   HIS G  76      -0.335 -66.114  20.941  1.00 11.25           N  
ATOM   1800  CA  HIS G  76      -0.207 -65.385  19.691  1.00 12.46           C  
ATOM   1801  CB  HIS G  76      -0.713 -66.255  18.540  1.00 13.31           C  
ATOM   1802  CG  HIS G  76       0.049 -67.529  18.386  1.00 13.67           C  
ATOM   1803  ND1 HIS G  76       1.437 -67.572  18.392  1.00 13.78           N  
ATOM   1804  CE1 HIS G  76       1.830 -68.834  18.245  1.00 13.72           C  
ATOM   1805  NE2 HIS G  76       0.751 -69.588  18.092  1.00 13.87           N  
ATOM   1806  CD2 HIS G  76      -0.378 -68.797  18.165  1.00 12.54           C  
ATOM   1807  C   HIS G  76      -0.962 -64.037  19.681  1.00 13.13           C  
ATOM   1808  O   HIS G  76      -0.524 -63.048  19.042  1.00 11.73           O  
ATOM   1809  N   SER G  77      -2.118 -64.025  20.347  1.00 12.55           N  
ATOM   1810  CA  SER G  77      -2.998 -62.886  20.162  1.00 13.75           C  
ATOM   1811  CB  SER G  77      -4.136 -63.270  19.203  1.00 13.16           C  
ATOM   1812  OG  SER G  77      -3.595 -63.846  18.024  1.00 13.18           O  
ATOM   1813  C   SER G  77      -3.624 -62.297  21.438  1.00 13.45           C  
ATOM   1814  O   SER G  77      -4.488 -61.441  21.310  1.00 14.49           O  
ATOM   1815  N   GLY G  78      -3.269 -62.807  22.616  1.00 12.17           N  
ATOM   1816  CA  GLY G  78      -3.987 -62.447  23.845  1.00 11.01           C  
ATOM   1817  C   GLY G  78      -3.927 -60.938  24.103  1.00 10.38           C  
ATOM   1818  O   GLY G  78      -4.952 -60.328  24.452  1.00 10.90           O  
ATOM   1819  N   ASP G  79      -2.773 -60.319  23.880  1.00  9.57           N  
ATOM   1820  CA  ASP G  79      -2.641 -58.883  24.137  1.00  9.16           C  
ATOM   1821  CB  ASP G  79      -1.194 -58.412  24.199  1.00  9.07           C  
ATOM   1822  CG  ASP G  79      -0.319 -58.956  23.044  1.00  9.07           C  
ATOM   1823  OD1 ASP G  79      -0.915 -59.514  22.071  1.00  9.20           O  
ATOM   1824  OD2 ASP G  79       0.913 -58.740  23.088  1.00  7.71           O  
ATOM   1825  C   ASP G  79      -3.507 -58.100  23.214  1.00  9.90           C  
ATOM   1826  O   ASP G  79      -4.266 -57.222  23.689  1.00 10.99           O  
ATOM   1827  N   VAL G  80      -3.499 -58.432  21.913  1.00  9.84           N  
ATOM   1828  CA  VAL G  80      -4.403 -57.784  20.958  1.00  9.50           C  
ATOM   1829  CB  VAL G  80      -4.387 -58.430  19.557  1.00  9.53           C  
ATOM   1830  CG1 VAL G  80      -5.439 -57.781  18.663  1.00  9.66           C  
ATOM   1831  CG2 VAL G  80      -3.036 -58.304  18.906  1.00  9.64           C  
ATOM   1832  C   VAL G  80      -5.828 -57.932  21.444  1.00  9.96           C  
ATOM   1833  O   VAL G  80      -6.577 -56.922  21.493  1.00 10.36           O  
ATOM   1834  N   LEU G  81      -6.242 -59.176  21.755  1.00  8.60           N  
ATOM   1835  CA  LEU G  81      -7.626 -59.401  22.181  1.00  8.48           C  
ATOM   1836  CB  LEU G  81      -7.895 -60.913  22.363  1.00  8.27           C  
ATOM   1837  CG  LEU G  81      -7.798 -61.780  21.082  1.00  7.92           C  
ATOM   1838  CD1 LEU G  81      -7.930 -63.210  21.558  1.00  7.38           C  
ATOM   1839  CD2 LEU G  81      -8.874 -61.410  20.008  1.00  7.36           C  
ATOM   1840  C   LEU G  81      -8.056 -58.606  23.445  1.00  8.68           C  
ATOM   1841  O   LEU G  81      -9.133 -58.023  23.443  1.00  8.99           O  
ATOM   1842  N   TYR G  82      -7.214 -58.605  24.500  1.00  8.11           N  
ATOM   1843  CA  TYR G  82      -7.438 -57.764  25.636  1.00  8.21           C  
ATOM   1844  CB  TYR G  82      -6.356 -58.011  26.661  1.00  7.99           C  
ATOM   1845  CG  TYR G  82      -6.611 -57.246  27.941  1.00  7.92           C  
ATOM   1846  CD1 TYR G  82      -7.281 -57.850  29.015  1.00  7.38           C  
ATOM   1847  CE1 TYR G  82      -7.495 -57.165  30.191  1.00  7.58           C  
ATOM   1848  CZ  TYR G  82      -7.025 -55.834  30.294  1.00  7.78           C  
ATOM   1849  OH  TYR G  82      -7.211 -55.156  31.461  1.00  7.61           O  
ATOM   1850  CE2 TYR G  82      -6.297 -55.231  29.270  1.00  7.45           C  
ATOM   1851  CD2 TYR G  82      -6.093 -55.932  28.108  1.00  7.79           C  
ATOM   1852  C   TYR G  82      -7.530 -56.239  25.319  1.00  8.76           C  
ATOM   1853  O   TYR G  82      -8.420 -55.517  25.816  1.00 10.00           O  
ATOM   1854  N   GLU G  83      -6.638 -55.709  24.506  1.00  8.29           N  
ATOM   1855  CA  GLU G  83      -6.759 -54.296  24.172  1.00  8.05           C  
ATOM   1856  CB  GLU G  83      -5.468 -53.807  23.479  1.00  7.71           C  
ATOM   1857  CG  GLU G  83      -4.250 -53.838  24.418  1.00  7.57           C  
ATOM   1858  CD  GLU G  83      -4.482 -52.947  25.638  1.00  7.70           C  
ATOM   1859  OE1 GLU G  83      -5.098 -51.849  25.526  1.00  8.15           O  
ATOM   1860  OE2 GLU G  83      -4.079 -53.296  26.740  1.00  7.70           O  
ATOM   1861  C   GLU G  83      -7.992 -54.067  23.272  1.00  8.28           C  
ATOM   1862  O   GLU G  83      -8.594 -52.962  23.258  1.00  8.16           O  
ATOM   1863  N   LEU G  84      -8.343 -55.055  22.469  1.00  8.23           N  
ATOM   1864  CA  LEU G  84      -9.565 -54.888  21.674  1.00  8.79           C  
ATOM   1865  CB  LEU G  84      -9.791 -56.124  20.817  1.00  9.59           C  
ATOM   1866  CG  LEU G  84     -11.063 -56.226  19.965  1.00 10.35           C  
ATOM   1867  CD1 LEU G  84     -11.221 -54.980  19.086  1.00 10.32           C  
ATOM   1868  CD2 LEU G  84     -10.980 -57.496  19.162  1.00 10.46           C  
ATOM   1869  C   LEU G  84     -10.758 -54.730  22.668  1.00  8.52           C  
ATOM   1870  O   LEU G  84     -11.589 -53.797  22.561  1.00  8.25           O  
ATOM   1871  N   LEU G  85     -10.841 -55.657  23.618  1.00  7.99           N  
ATOM   1872  CA  LEU G  85     -11.862 -55.579  24.611  1.00  7.78           C  
ATOM   1873  CB  LEU G  85     -11.689 -56.685  25.632  1.00  7.24           C  
ATOM   1874  CG  LEU G  85     -12.754 -56.776  26.735  1.00  6.99           C  
ATOM   1875  CD1 LEU G  85     -14.224 -56.835  26.149  1.00  6.66           C  
ATOM   1876  CD2 LEU G  85     -12.333 -57.984  27.596  1.00  6.76           C  
ATOM   1877  C   LEU G  85     -11.838 -54.200  25.305  1.00  8.52           C  
ATOM   1878  O   LEU G  85     -12.889 -53.650  25.532  1.00  7.75           O  
ATOM   1879  N   GLN G  86     -10.656 -53.659  25.650  1.00  9.70           N  
ATOM   1880  CA  GLN G  86     -10.626 -52.377  26.333  1.00 11.34           C  
ATOM   1881  CB  GLN G  86      -9.249 -51.999  26.886  1.00 14.57           C  
ATOM   1882  CG  GLN G  86      -8.647 -52.950  27.950  1.00 17.32           C  
ATOM   1883  CD  GLN G  86      -9.658 -53.654  28.862  1.00 19.62           C  
ATOM   1884  OE1 GLN G  86     -10.161 -53.044  29.805  1.00 23.43           O  
ATOM   1885  NE2 GLN G  86      -9.884 -54.977  28.645  1.00 18.92           N  
ATOM   1886  C   GLN G  86     -11.071 -51.261  25.448  1.00 10.74           C  
ATOM   1887  O   GLN G  86     -11.678 -50.319  25.913  1.00 10.99           O  
ATOM   1888  N  AHIS G  87     -10.751 -51.344  24.163  0.50 10.83           N  
ATOM   1889  N  BHIS G  87     -10.787 -51.355  24.162  0.50 10.35           N  
ATOM   1890  CA AHIS G  87     -11.231 -50.356  23.206  0.50 10.81           C  
ATOM   1891  CA BHIS G  87     -11.233 -50.329  23.236  0.50 10.05           C  
ATOM   1892  CB AHIS G  87     -10.709 -50.611  21.792  0.50 10.74           C  
ATOM   1893  CB BHIS G  87     -10.462 -50.403  21.922  0.50  9.28           C  
ATOM   1894  CG AHIS G  87     -11.176 -49.598  20.794  0.50 11.46           C  
ATOM   1895  CG BHIS G  87      -9.089 -49.801  22.015  0.50  9.18           C  
ATOM   1896  ND1AHIS G  87     -10.512 -48.403  20.570  0.50 11.50           N  
ATOM   1897  ND1BHIS G  87      -8.651 -48.791  21.176  0.50  8.71           N  
ATOM   1898  CE1AHIS G  87     -11.157 -47.708  19.649  0.50 11.61           C  
ATOM   1899  CE1BHIS G  87      -7.420 -48.465  21.502  0.50  8.73           C  
ATOM   1900  NE2AHIS G  87     -12.231 -48.392  19.288  0.50 12.14           N  
ATOM   1901  NE2BHIS G  87      -7.053 -49.197  22.542  0.50  8.83           N  
ATOM   1902  CD2AHIS G  87     -12.263 -49.582  19.984  0.50 11.87           C  
ATOM   1903  CD2BHIS G  87      -8.078 -50.034  22.885  0.50  8.80           C  
ATOM   1904  C  AHIS G  87     -12.752 -50.374  23.215  0.50 10.89           C  
ATOM   1905  C  BHIS G  87     -12.751 -50.358  23.052  0.50 10.43           C  
ATOM   1906  O  AHIS G  87     -13.383 -49.367  23.472  0.50 10.60           O  
ATOM   1907  O  BHIS G  87     -13.390 -49.331  23.020  0.50 10.34           O  
ATOM   1908  N   ILE G  88     -13.322 -51.549  22.996  1.00 11.12           N  
ATOM   1909  CA  ILE G  88     -14.738 -51.700  22.894  1.00 12.41           C  
ATOM   1910  CB  ILE G  88     -15.101 -53.188  22.736  1.00 12.86           C  
ATOM   1911  CG1 ILE G  88     -14.817 -53.611  21.295  1.00 12.49           C  
ATOM   1912  CD1 ILE G  88     -14.806 -55.136  21.120  1.00 13.88           C  
ATOM   1913  CG2 ILE G  88     -16.586 -53.453  23.136  1.00 12.74           C  
ATOM   1914  C   ILE G  88     -15.445 -51.124  24.117  1.00 13.79           C  
ATOM   1915  O   ILE G  88     -16.523 -50.602  24.016  1.00 14.30           O  
ATOM   1916  N   LEU G  89     -14.848 -51.269  25.280  1.00 15.10           N  
ATOM   1917  CA  LEU G  89     -15.476 -50.773  26.482  1.00 16.88           C  
ATOM   1918  CB  LEU G  89     -14.801 -51.385  27.702  1.00 16.02           C  
ATOM   1919  CG  LEU G  89     -15.038 -52.811  28.124  1.00 15.39           C  
ATOM   1920  CD1 LEU G  89     -13.867 -53.019  29.085  1.00 14.88           C  
ATOM   1921  CD2 LEU G  89     -16.365 -52.850  28.868  1.00 14.35           C  
ATOM   1922  C   LEU G  89     -15.407 -49.243  26.618  1.00 17.51           C  
ATOM   1923  O   LEU G  89     -16.245 -48.677  27.277  1.00 16.78           O  
ATOM   1924  N   LYS G  90     -14.383 -48.611  26.056  1.00 20.09           N  
ATOM   1925  CA  LYS G  90     -14.244 -47.162  26.135  1.00 26.08           C  
ATOM   1926  CB  LYS G  90     -12.788 -46.697  25.950  1.00 27.50           C  
ATOM   1927  CG  LYS G  90     -12.654 -45.216  26.385  1.00 39.80           C  
ATOM   1928  CD  LYS G  90     -11.213 -44.651  26.073  1.00 43.44           C  
ATOM   1929  CE  LYS G  90     -11.140 -43.180  26.641  1.00 42.14           C  
ATOM   1930  NZ  LYS G  90      -9.716 -42.739  26.545  1.00 44.38           N  
ATOM   1931  C   LYS G  90     -15.182 -46.554  25.095  1.00 30.01           C  
ATOM   1932  O   LYS G  90     -16.039 -45.737  25.422  1.00 28.53           O  
ATOM   1933  N   GLN G  91     -15.014 -46.990  23.846  1.00 35.92           N  
ATOM   1934  CA  GLN G  91     -15.916 -46.676  22.719  1.00 37.90           C  
ATOM   1935  CB  GLN G  91     -15.226 -47.035  21.379  1.00 35.27           C  
ATOM   1936  C   GLN G  91     -17.282 -47.400  22.842  1.00 34.38           C  
ATOM   1937  O   GLN G  91     -18.159 -47.001  23.617  1.00 31.52           O  
ATOM   1938  N   ASP H   3      34.438 -34.904 -13.144  1.00 31.04           N  
ATOM   1939  CA  ASP H   3      34.242 -33.569 -12.464  1.00 29.68           C  
ATOM   1940  CB  ASP H   3      33.362 -32.675 -13.323  1.00 29.53           C  
ATOM   1941  CG  ASP H   3      33.354 -31.198 -12.858  1.00 28.17           C  
ATOM   1942  OD1 ASP H   3      33.529 -30.894 -11.642  1.00 24.25           O  
ATOM   1943  OD2 ASP H   3      33.172 -30.347 -13.768  1.00 27.81           O  
ATOM   1944  C   ASP H   3      33.609 -33.667 -11.071  1.00 29.21           C  
ATOM   1945  O   ASP H   3      32.374 -33.745 -10.951  1.00 28.73           O  
ATOM   1946  N   ASN H   4      34.452 -33.606 -10.035  1.00 28.61           N  
ATOM   1947  CA  ASN H   4      34.027 -33.785  -8.631  1.00 29.43           C  
ATOM   1948  CB  ASN H   4      35.256 -33.854  -7.717  1.00 28.48           C  
ATOM   1949  CG  ASN H   4      35.971 -35.211  -7.782  1.00 26.24           C  
ATOM   1950  OD1 ASN H   4      35.430 -36.206  -8.283  1.00 23.95           O  
ATOM   1951  ND2 ASN H   4      37.187 -35.250  -7.252  1.00 24.77           N  
ATOM   1952  C   ASN H   4      32.999 -32.771  -8.067  1.00 32.28           C  
ATOM   1953  O   ASN H   4      32.125 -33.159  -7.280  1.00 30.82           O  
ATOM   1954  N   ASN H   5      33.109 -31.490  -8.466  1.00 32.17           N  
ATOM   1955  CA  ASN H   5      32.113 -30.465  -8.142  1.00 32.04           C  
ATOM   1956  CB  ASN H   5      32.466 -29.077  -8.795  1.00 36.18           C  
ATOM   1957  CG  ASN H   5      33.530 -28.244  -7.993  1.00 39.05           C  
ATOM   1958  OD1 ASN H   5      33.720 -27.023  -8.230  1.00 38.90           O  
ATOM   1959  ND2 ASN H   5      34.229 -28.899  -7.065  1.00 36.50           N  
ATOM   1960  C   ASN H   5      30.664 -30.946  -8.479  1.00 31.90           C  
ATOM   1961  O   ASN H   5      29.781 -30.899  -7.600  1.00 28.57           O  
ATOM   1962  N   THR H   6      30.432 -31.426  -9.717  1.00 31.68           N  
ATOM   1963  CA  THR H   6      29.090 -31.960 -10.133  1.00 32.04           C  
ATOM   1964  CB  THR H   6      28.884 -32.047 -11.692  1.00 29.41           C  
ATOM   1965  OG1 THR H   6      28.848 -30.732 -12.265  1.00 25.91           O  
ATOM   1966  CG2 THR H   6      27.541 -32.737 -12.043  1.00 26.78           C  
ATOM   1967  C   THR H   6      28.761 -33.323  -9.471  1.00 32.48           C  
ATOM   1968  O   THR H   6      27.591 -33.601  -9.139  1.00 31.20           O  
ATOM   1969  N   ALA H   7      29.795 -34.152  -9.295  1.00 31.10           N  
ATOM   1970  CA  ALA H   7      29.667 -35.441  -8.597  1.00 32.47           C  
ATOM   1971  CB  ALA H   7      31.025 -36.131  -8.485  1.00 28.54           C  
ATOM   1972  C   ALA H   7      29.041 -35.221  -7.200  1.00 33.28           C  
ATOM   1973  O   ALA H   7      28.145 -35.982  -6.761  1.00 31.57           O  
ATOM   1974  N   LEU H   8      29.498 -34.153  -6.533  1.00 31.10           N  
ATOM   1975  CA  LEU H   8      29.005 -33.792  -5.204  1.00 28.18           C  
ATOM   1976  CB  LEU H   8      29.943 -32.804  -4.511  1.00 26.86           C  
ATOM   1977  CG  LEU H   8      31.241 -33.407  -3.962  1.00 25.23           C  
ATOM   1978  CD1 LEU H   8      32.078 -32.353  -3.245  1.00 24.09           C  
ATOM   1979  CD2 LEU H   8      30.900 -34.547  -3.018  1.00 25.05           C  
ATOM   1980  C   LEU H   8      27.593 -33.256  -5.267  1.00 28.95           C  
ATOM   1981  O   LEU H   8      26.760 -33.647  -4.453  1.00 29.77           O  
ATOM   1982  N   LYS H   9      27.331 -32.372  -6.245  1.00 30.64           N  
ATOM   1983  CA  LYS H   9      26.003 -31.748  -6.413  1.00 30.57           C  
ATOM   1984  CB  LYS H   9      25.986 -30.591  -7.462  1.00 27.00           C  
ATOM   1985  C   LYS H   9      25.001 -32.847  -6.747  1.00 29.25           C  
ATOM   1986  O   LYS H   9      23.927 -32.897  -6.174  1.00 29.60           O  
ATOM   1987  N   LYS H  10      25.400 -33.744  -7.642  1.00 29.08           N  
ATOM   1988  CA  LYS H  10      24.524 -34.785  -8.148  1.00 30.36           C  
ATOM   1989  CB  LYS H  10      25.191 -35.533  -9.327  1.00 30.16           C  
ATOM   1990  C   LYS H  10      24.101 -35.710  -6.990  1.00 30.67           C  
ATOM   1991  O   LYS H  10      23.003 -36.246  -6.992  1.00 27.56           O  
ATOM   1992  N   ALA H  11      24.957 -35.839  -5.978  1.00 29.49           N  
ATOM   1993  CA  ALA H  11      24.585 -36.590  -4.796  1.00 28.45           C  
ATOM   1994  CB  ALA H  11      25.767 -37.389  -4.273  1.00 28.91           C  
ATOM   1995  C   ALA H  11      23.946 -35.771  -3.664  1.00 28.76           C  
ATOM   1996  O   ALA H  11      23.747 -36.315  -2.581  1.00 29.07           O  
ATOM   1997  N   GLY H  12      23.614 -34.495  -3.890  1.00 27.56           N  
ATOM   1998  CA  GLY H  12      22.854 -33.724  -2.862  1.00 26.37           C  
ATOM   1999  C   GLY H  12      23.646 -32.887  -1.836  1.00 26.59           C  
ATOM   2000  O   GLY H  12      23.103 -32.446  -0.824  1.00 25.85           O  
ATOM   2001  N   LEU H  13      24.926 -32.624  -2.115  1.00 27.25           N  
ATOM   2002  CA  LEU H  13      25.854 -32.023  -1.119  1.00 23.85           C  
ATOM   2003  CB  LEU H  13      26.960 -33.040  -0.732  1.00 23.14           C  
ATOM   2004  CG  LEU H  13      26.524 -34.357  -0.039  1.00 23.77           C  
ATOM   2005  CD1 LEU H  13      27.677 -35.330   0.239  1.00 23.22           C  
ATOM   2006  CD2 LEU H  13      25.784 -34.016   1.264  1.00 23.08           C  
ATOM   2007  C   LEU H  13      26.492 -30.741  -1.624  1.00 21.95           C  
ATOM   2008  O   LEU H  13      26.906 -30.685  -2.789  1.00 21.73           O  
ATOM   2009  N   LYS H  14      26.597 -29.721  -0.760  1.00 20.93           N  
ATOM   2010  CA  LYS H  14      27.434 -28.527  -1.104  1.00 20.44           C  
ATOM   2011  CB  LYS H  14      27.306 -27.417  -0.072  1.00 19.78           C  
ATOM   2012  CG  LYS H  14      25.932 -26.760  -0.108  1.00 23.22           C  
ATOM   2013  CD  LYS H  14      25.372 -26.651   1.313  1.00 23.77           C  
ATOM   2014  CE  LYS H  14      24.132 -25.764   1.385  1.00 22.91           C  
ATOM   2015  NZ  LYS H  14      23.418 -25.819   0.085  1.00 21.76           N  
ATOM   2016  C   LYS H  14      28.916 -28.871  -1.290  1.00 19.62           C  
ATOM   2017  O   LYS H  14      29.498 -29.682  -0.543  1.00 18.51           O  
ATOM   2018  N   VAL H  15      29.516 -28.252  -2.303  1.00 18.31           N  
ATOM   2019  CA  VAL H  15      30.941 -28.370  -2.527  1.00 18.12           C  
ATOM   2020  CB  VAL H  15      31.370 -27.749  -3.906  1.00 18.23           C  
ATOM   2021  CG1 VAL H  15      32.861 -27.987  -4.141  1.00 17.37           C  
ATOM   2022  CG2 VAL H  15      30.583 -28.349  -5.069  1.00 16.44           C  
ATOM   2023  C   VAL H  15      31.645 -27.662  -1.362  1.00 18.84           C  
ATOM   2024  O   VAL H  15      31.291 -26.523  -0.999  1.00 20.04           O  
ATOM   2025  N   THR H  16      32.591 -28.360  -0.738  1.00 18.68           N  
ATOM   2026  CA  THR H  16      33.584 -27.724   0.125  1.00 18.57           C  
ATOM   2027  CB  THR H  16      33.392 -27.978   1.610  1.00 18.33           C  
ATOM   2028  OG1 THR H  16      33.300 -29.393   1.835  1.00 19.11           O  
ATOM   2029  CG2 THR H  16      32.140 -27.247   2.180  1.00 18.92           C  
ATOM   2030  C   THR H  16      34.907 -28.363  -0.188  1.00 20.36           C  
ATOM   2031  O   THR H  16      34.960 -29.523  -0.689  1.00 20.45           O  
ATOM   2032  N   LEU H  17      35.969 -27.618   0.132  1.00 20.86           N  
ATOM   2033  CA  LEU H  17      37.354 -28.097  -0.033  1.00 22.61           C  
ATOM   2034  CB  LEU H  17      38.399 -27.010   0.306  1.00 22.06           C  
ATOM   2035  CG  LEU H  17      38.300 -25.731  -0.530  1.00 23.96           C  
ATOM   2036  CD1 LEU H  17      39.657 -25.033  -0.626  1.00 26.53           C  
ATOM   2037  CD2 LEU H  17      37.776 -26.020  -1.944  1.00 24.45           C  
ATOM   2038  C   LEU H  17      37.601 -29.410   0.766  1.00 22.71           C  
ATOM   2039  O   LEU H  17      38.219 -30.331   0.217  1.00 20.70           O  
ATOM   2040  N   PRO H  18      37.124 -29.481   2.043  1.00 21.78           N  
ATOM   2041  CA  PRO H  18      37.289 -30.746   2.729  1.00 24.18           C  
ATOM   2042  CB  PRO H  18      36.687 -30.469   4.115  1.00 23.39           C  
ATOM   2043  CG  PRO H  18      36.961 -28.999   4.313  1.00 20.36           C  
ATOM   2044  CD  PRO H  18      36.557 -28.470   2.964  1.00 20.58           C  
ATOM   2045  C   PRO H  18      36.618 -31.912   1.982  1.00 26.79           C  
ATOM   2046  O   PRO H  18      37.249 -32.964   1.896  1.00 32.51           O  
ATOM   2047  N   ARG H  19      35.434 -31.709   1.373  1.00 25.40           N  
ATOM   2048  CA  ARG H  19      34.778 -32.735   0.550  1.00 24.08           C  
ATOM   2049  CB  ARG H  19      33.350 -32.349   0.208  1.00 21.44           C  
ATOM   2050  CG  ARG H  19      32.464 -32.351   1.415  1.00 21.00           C  
ATOM   2051  CD  ARG H  19      31.026 -31.980   1.108  1.00 22.15           C  
ATOM   2052  NE  ARG H  19      30.308 -31.948   2.374  1.00 23.29           N  
ATOM   2053  CZ  ARG H  19      29.131 -31.378   2.632  1.00 25.15           C  
ATOM   2054  NH1 ARG H  19      28.462 -30.711   1.698  1.00 24.60           N  
ATOM   2055  NH2 ARG H  19      28.621 -31.477   3.875  1.00 23.62           N  
ATOM   2056  C   ARG H  19      35.517 -33.118  -0.741  1.00 28.14           C  
ATOM   2057  O   ARG H  19      35.683 -34.343  -1.068  1.00 28.22           O  
ATOM   2058  N   LEU H  20      35.941 -32.091  -1.496  1.00 28.57           N  
ATOM   2059  CA  LEU H  20      36.681 -32.322  -2.744  1.00 27.38           C  
ATOM   2060  CB  LEU H  20      37.077 -31.012  -3.390  1.00 28.89           C  
ATOM   2061  CG  LEU H  20      35.885 -30.338  -4.049  1.00 30.34           C  
ATOM   2062  CD1 LEU H  20      36.334 -29.019  -4.657  1.00 26.99           C  
ATOM   2063  CD2 LEU H  20      35.243 -31.273  -5.074  1.00 29.26           C  
ATOM   2064  C   LEU H  20      37.918 -33.177  -2.518  1.00 28.16           C  
ATOM   2065  O   LEU H  20      38.122 -34.172  -3.226  1.00 28.33           O  
ATOM   2066  N   LYS H  21      38.715 -32.808  -1.516  1.00 28.73           N  
ATOM   2067  CA  LYS H  21      39.967 -33.491  -1.209  1.00 31.28           C  
ATOM   2068  CB  LYS H  21      40.729 -32.720  -0.151  1.00 32.44           C  
ATOM   2069  CG  LYS H  21      41.458 -31.541  -0.804  1.00 35.26           C  
ATOM   2070  CD  LYS H  21      41.803 -30.432   0.169  1.00 36.90           C  
ATOM   2071  CE  LYS H  21      42.249 -29.203  -0.618  1.00 43.11           C  
ATOM   2072  NZ  LYS H  21      43.091 -28.291   0.202  1.00 39.51           N  
ATOM   2073  C   LYS H  21      39.816 -34.975  -0.844  1.00 35.16           C  
ATOM   2074  O   LYS H  21      40.471 -35.857  -1.478  1.00 34.00           O  
ATOM   2075  N   ILE H  22      38.931 -35.228   0.139  1.00 32.45           N  
ATOM   2076  CA  ILE H  22      38.552 -36.563   0.580  1.00 26.92           C  
ATOM   2077  CB  ILE H  22      37.544 -36.460   1.758  1.00 27.99           C  
ATOM   2078  CG1 ILE H  22      38.257 -35.730   2.913  1.00 25.64           C  
ATOM   2079  CD1 ILE H  22      37.445 -35.454   4.146  1.00 22.56           C  
ATOM   2080  CG2 ILE H  22      37.009 -37.842   2.169  1.00 24.50           C  
ATOM   2081  C   ILE H  22      38.010 -37.390  -0.585  1.00 25.43           C  
ATOM   2082  O   ILE H  22      38.431 -38.552  -0.804  1.00 22.85           O  
ATOM   2083  N   LEU H  23      37.115 -36.777  -1.358  1.00 24.53           N  
ATOM   2084  CA  LEU H  23      36.611 -37.432  -2.569  1.00 25.57           C  
ATOM   2085  CB  LEU H  23      35.555 -36.571  -3.282  1.00 23.32           C  
ATOM   2086  CG  LEU H  23      34.876 -37.251  -4.483  1.00 20.80           C  
ATOM   2087  CD1 LEU H  23      34.586 -38.725  -4.203  1.00 19.46           C  
ATOM   2088  CD2 LEU H  23      33.612 -36.515  -4.922  1.00 19.38           C  
ATOM   2089  C   LEU H  23      37.791 -37.770  -3.517  1.00 25.21           C  
ATOM   2090  O   LEU H  23      37.878 -38.894  -4.020  1.00 23.30           O  
ATOM   2091  N   GLU H  24      38.691 -36.796  -3.703  1.00 24.58           N  
ATOM   2092  CA  GLU H  24      39.929 -36.982  -4.464  1.00 25.89           C  
ATOM   2093  CB  GLU H  24      40.772 -35.681  -4.531  1.00 26.26           C  
ATOM   2094  C   GLU H  24      40.783 -38.149  -3.928  1.00 24.95           C  
ATOM   2095  O   GLU H  24      41.160 -39.009  -4.693  1.00 27.56           O  
ATOM   2096  N   VAL H  25      41.102 -38.173  -2.639  1.00 23.72           N  
ATOM   2097  CA  VAL H  25      41.862 -39.286  -2.060  1.00 25.18           C  
ATOM   2098  CB  VAL H  25      42.068 -39.058  -0.540  1.00 24.69           C  
ATOM   2099  CG1 VAL H  25      42.379 -40.363   0.178  1.00 24.54           C  
ATOM   2100  CG2 VAL H  25      43.196 -38.081  -0.287  1.00 23.65           C  
ATOM   2101  C   VAL H  25      41.196 -40.697  -2.304  1.00 27.97           C  
ATOM   2102  O   VAL H  25      41.889 -41.718  -2.523  1.00 27.56           O  
ATOM   2103  N   LEU H  26      39.854 -40.735  -2.252  1.00 28.89           N  
ATOM   2104  CA  LEU H  26      39.085 -41.974  -2.429  1.00 26.89           C  
ATOM   2105  CB  LEU H  26      37.628 -41.772  -2.013  1.00 24.20           C  
ATOM   2106  CG  LEU H  26      37.248 -41.933  -0.541  1.00 22.33           C  
ATOM   2107  CD1 LEU H  26      35.997 -41.118  -0.393  1.00 22.01           C  
ATOM   2108  CD2 LEU H  26      36.987 -43.393  -0.185  1.00 22.57           C  
ATOM   2109  C   LEU H  26      39.122 -42.452  -3.865  1.00 27.51           C  
ATOM   2110  O   LEU H  26      38.968 -43.643  -4.128  1.00 26.42           O  
ATOM   2111  N   GLN H  27      39.309 -41.517  -4.798  1.00 27.78           N  
ATOM   2112  CA  GLN H  27      39.452 -41.883  -6.205  1.00 27.98           C  
ATOM   2113  CB  GLN H  27      38.914 -40.787  -7.131  1.00 28.26           C  
ATOM   2114  CG  GLN H  27      37.435 -40.481  -6.953  1.00 29.53           C  
ATOM   2115  CD  GLN H  27      37.036 -39.114  -7.530  1.00 28.49           C  
ATOM   2116  OE1 GLN H  27      37.798 -38.150  -7.452  1.00 29.27           O  
ATOM   2117  NE2 GLN H  27      35.835 -39.028  -8.085  1.00 24.68           N  
ATOM   2118  C   GLN H  27      40.885 -42.291  -6.601  1.00 26.71           C  
ATOM   2119  O   GLN H  27      41.096 -42.671  -7.732  1.00 30.69           O  
ATOM   2120  N   GLU H  28      41.854 -42.234  -5.688  1.00 25.32           N  
ATOM   2121  CA  GLU H  28      43.165 -42.878  -5.920  1.00 24.79           C  
ATOM   2122  CB  GLU H  28      44.164 -42.525  -4.826  1.00 22.82           C  
ATOM   2123  CG  GLU H  28      44.566 -41.062  -4.902  1.00 24.74           C  
ATOM   2124  CD  GLU H  28      45.230 -40.537  -3.642  1.00 25.80           C  
ATOM   2125  OE1 GLU H  28      45.336 -39.278  -3.533  1.00 26.56           O  
ATOM   2126  OE2 GLU H  28      45.615 -41.362  -2.762  1.00 24.59           O  
ATOM   2127  C   GLU H  28      43.061 -44.407  -6.064  1.00 27.91           C  
ATOM   2128  O   GLU H  28      42.288 -45.068  -5.319  1.00 27.67           O  
ATOM   2129  N   PRO H  29      43.837 -44.975  -7.023  1.00 28.68           N  
ATOM   2130  CA  PRO H  29      43.854 -46.418  -7.255  1.00 28.70           C  
ATOM   2131  CB  PRO H  29      44.999 -46.605  -8.260  1.00 29.88           C  
ATOM   2132  CG  PRO H  29      45.110 -45.295  -8.964  1.00 30.30           C  
ATOM   2133  CD  PRO H  29      44.750 -44.255  -7.933  1.00 28.16           C  
ATOM   2134  C   PRO H  29      44.090 -47.215  -5.959  1.00 30.44           C  
ATOM   2135  O   PRO H  29      43.475 -48.272  -5.783  1.00 30.38           O  
ATOM   2136  N   ASP H  30      44.918 -46.692  -5.043  1.00 32.02           N  
ATOM   2137  CA  ASP H  30      45.160 -47.328  -3.720  1.00 32.36           C  
ATOM   2138  CB  ASP H  30      46.494 -46.857  -3.116  1.00 34.70           C  
ATOM   2139  CG  ASP H  30      47.706 -47.571  -3.697  1.00 40.16           C  
ATOM   2140  OD1 ASP H  30      47.574 -48.324  -4.696  1.00 39.77           O  
ATOM   2141  OD2 ASP H  30      48.816 -47.356  -3.154  1.00 42.04           O  
ATOM   2142  C   ASP H  30      44.092 -47.056  -2.663  1.00 31.02           C  
ATOM   2143  O   ASP H  30      43.975 -47.798  -1.691  1.00 30.70           O  
ATOM   2144  N   ASN H  31      43.349 -45.970  -2.795  1.00 30.70           N  
ATOM   2145  CA  ASN H  31      42.482 -45.605  -1.665  1.00 32.86           C  
ATOM   2146  CB  ASN H  31      42.914 -44.275  -1.022  1.00 32.60           C  
ATOM   2147  CG  ASN H  31      44.257 -44.400  -0.319  1.00 33.19           C  
ATOM   2148  OD1 ASN H  31      45.259 -43.843  -0.775  1.00 34.85           O  
ATOM   2149  ND2 ASN H  31      44.297 -45.172   0.760  1.00 31.10           N  
ATOM   2150  C   ASN H  31      40.960 -45.767  -1.815  1.00 32.04           C  
ATOM   2151  O   ASN H  31      40.185 -45.121  -1.074  1.00 34.53           O  
ATOM   2152  N   HIS H  32      40.547 -46.630  -2.749  1.00 29.17           N  
ATOM   2153  CA  HIS H  32      39.131 -46.931  -2.951  1.00 28.28           C  
ATOM   2154  CB  HIS H  32      38.929 -47.962  -4.062  1.00 30.34           C  
ATOM   2155  CG  HIS H  32      39.277 -47.449  -5.423  1.00 33.03           C  
ATOM   2156  ND1 HIS H  32      39.328 -46.100  -5.721  1.00 31.55           N  
ATOM   2157  CE1 HIS H  32      39.646 -45.942  -6.991  1.00 29.78           C  
ATOM   2158  NE2 HIS H  32      39.798 -47.140  -7.530  1.00 33.27           N  
ATOM   2159  CD2 HIS H  32      39.571 -48.101  -6.572  1.00 32.12           C  
ATOM   2160  C   HIS H  32      38.494 -47.392  -1.644  1.00 25.64           C  
ATOM   2161  O   HIS H  32      37.474 -46.871  -1.271  1.00 22.63           O  
ATOM   2162  N   HIS H  33      39.144 -48.341  -0.962  1.00 24.35           N  
ATOM   2163  CA  HIS H  33      38.800 -48.750   0.399  1.00 25.28           C  
ATOM   2164  CB  HIS H  33      38.856 -50.282   0.574  1.00 25.18           C  
ATOM   2165  CG  HIS H  33      37.965 -51.014  -0.376  1.00 25.60           C  
ATOM   2166  ND1 HIS H  33      36.862 -51.735   0.037  1.00 24.01           N  
ATOM   2167  CE1 HIS H  33      36.261 -52.245  -1.023  1.00 26.59           C  
ATOM   2168  NE2 HIS H  33      36.921 -51.861  -2.108  1.00 26.45           N  
ATOM   2169  CD2 HIS H  33      37.989 -51.089  -1.730  1.00 24.79           C  
ATOM   2170  C   HIS H  33      39.808 -48.104   1.316  1.00 26.85           C  
ATOM   2171  O   HIS H  33      41.007 -48.313   1.177  1.00 27.46           O  
ATOM   2172  N   VAL H  34      39.323 -47.304   2.252  1.00 27.22           N  
ATOM   2173  CA  VAL H  34      40.210 -46.523   3.093  1.00 26.22           C  
ATOM   2174  CB  VAL H  34      40.744 -45.255   2.343  1.00 24.31           C  
ATOM   2175  CG1 VAL H  34      39.674 -44.163   2.287  1.00 23.07           C  
ATOM   2176  CG2 VAL H  34      41.996 -44.753   3.026  1.00 21.72           C  
ATOM   2177  C   VAL H  34      39.459 -46.198   4.386  1.00 27.20           C  
ATOM   2178  O   VAL H  34      38.241 -46.006   4.377  1.00 31.56           O  
ATOM   2179  N   SER H  35      40.169 -46.207   5.507  1.00 25.41           N  
ATOM   2180  CA  SER H  35      39.568 -45.868   6.789  1.00 23.91           C  
ATOM   2181  CB  SER H  35      40.243 -46.672   7.886  1.00 21.00           C  
ATOM   2182  OG  SER H  35      41.557 -46.157   8.048  1.00 20.33           O  
ATOM   2183  C   SER H  35      39.738 -44.353   7.005  1.00 23.01           C  
ATOM   2184  O   SER H  35      40.456 -43.686   6.256  1.00 23.68           O  
ATOM   2185  N   ALA H  36      39.067 -43.803   8.005  1.00 24.77           N  
ATOM   2186  CA  ALA H  36      39.122 -42.369   8.260  1.00 25.71           C  
ATOM   2187  CB  ALA H  36      38.168 -42.020   9.373  1.00 23.01           C  
ATOM   2188  C   ALA H  36      40.583 -41.900   8.551  1.00 27.77           C  
ATOM   2189  O   ALA H  36      41.096 -40.958   7.921  1.00 27.16           O  
ATOM   2190  N   GLU H  37      41.273 -42.603   9.452  1.00 30.59           N  
ATOM   2191  CA  GLU H  37      42.649 -42.214   9.844  1.00 27.60           C  
ATOM   2192  CB  GLU H  37      43.114 -42.999  11.042  1.00 26.57           C  
ATOM   2193  CG  GLU H  37      42.333 -42.618  12.286  0.50 31.70           C  
ATOM   2194  CD  GLU H  37      42.185 -43.787  13.215  1.00 34.85           C  
ATOM   2195  OE1 GLU H  37      42.858 -43.779  14.272  0.50 34.54           O  
ATOM   2196  OE2 GLU H  37      41.422 -44.728  12.862  1.00 37.86           O  
ATOM   2197  C   GLU H  37      43.654 -42.273   8.704  1.00 29.29           C  
ATOM   2198  O   GLU H  37      44.467 -41.350   8.552  1.00 29.36           O  
ATOM   2199  N   ASP H  38      43.604 -43.341   7.903  1.00 28.31           N  
ATOM   2200  CA  ASP H  38      44.449 -43.415   6.726  1.00 28.02           C  
ATOM   2201  CB  ASP H  38      44.313 -44.769   6.063  1.00 31.03           C  
ATOM   2202  CG  ASP H  38      44.920 -45.856   6.891  1.00 34.27           C  
ATOM   2203  OD1 ASP H  38      45.164 -45.614   8.091  1.00 37.73           O  
ATOM   2204  OD2 ASP H  38      45.163 -46.947   6.354  1.00 35.56           O  
ATOM   2205  C   ASP H  38      44.151 -42.313   5.723  1.00 28.81           C  
ATOM   2206  O   ASP H  38      45.094 -41.743   5.103  1.00 29.68           O  
ATOM   2207  N   LEU H  39      42.866 -41.990   5.567  1.00 25.42           N  
ATOM   2208  CA  LEU H  39      42.509 -40.926   4.684  1.00 25.95           C  
ATOM   2209  CB  LEU H  39      40.995 -40.737   4.571  1.00 26.74           C  
ATOM   2210  CG  LEU H  39      40.558 -40.199   3.188  1.00 28.04           C  
ATOM   2211  CD1 LEU H  39      39.058 -40.390   2.955  1.00 26.64           C  
ATOM   2212  CD2 LEU H  39      40.970 -38.736   2.964  1.00 27.72           C  
ATOM   2213  C   LEU H  39      43.147 -39.653   5.221  1.00 26.59           C  
ATOM   2214  O   LEU H  39      43.767 -38.900   4.449  1.00 24.77           O  
ATOM   2215  N   TYR H  40      43.001 -39.431   6.528  1.00 26.30           N  
ATOM   2216  CA  TYR H  40      43.578 -38.259   7.142  1.00 29.52           C  
ATOM   2217  CB  TYR H  40      43.283 -38.226   8.650  1.00 32.21           C  
ATOM   2218  CG  TYR H  40      44.128 -37.178   9.370  1.00 33.72           C  
ATOM   2219  CD1 TYR H  40      43.682 -35.828   9.539  1.00 33.07           C  
ATOM   2220  CE1 TYR H  40      44.499 -34.868  10.178  1.00 30.65           C  
ATOM   2221  CZ  TYR H  40      45.786 -35.267  10.651  1.00 32.76           C  
ATOM   2222  OH  TYR H  40      46.668 -34.405  11.291  1.00 34.43           O  
ATOM   2223  CE2 TYR H  40      46.223 -36.575  10.496  1.00 31.08           C  
ATOM   2224  CD2 TYR H  40      45.396 -37.522   9.867  1.00 33.42           C  
ATOM   2225  C   TYR H  40      45.110 -38.178   6.822  1.00 28.31           C  
ATOM   2226  O   TYR H  40      45.585 -37.194   6.190  1.00 22.48           O  
ATOM   2227  N   LYS H  41      45.844 -39.223   7.251  1.00 29.45           N  
ATOM   2228  CA  LYS H  41      47.311 -39.359   7.048  1.00 29.50           C  
ATOM   2229  CB  LYS H  41      47.827 -40.717   7.574  1.00 27.04           C  
ATOM   2230  C   LYS H  41      47.685 -39.120   5.572  1.00 30.03           C  
ATOM   2231  O   LYS H  41      48.598 -38.368   5.281  1.00 31.01           O  
ATOM   2232  N   ARG H  42      46.944 -39.737   4.658  1.00 30.42           N  
ATOM   2233  CA  ARG H  42      47.051 -39.466   3.220  1.00 32.83           C  
ATOM   2234  CB  ARG H  42      46.112 -40.436   2.475  1.00 33.78           C  
ATOM   2235  CG  ARG H  42      46.151 -40.406   0.952  1.00 35.22           C  
ATOM   2236  CD  ARG H  42      47.557 -40.457   0.363  1.00 31.17           C  
ATOM   2237  NE  ARG H  42      47.496 -39.865  -0.963  1.00 32.69           N  
ATOM   2238  CZ  ARG H  42      48.544 -39.371  -1.640  1.00 35.14           C  
ATOM   2239  NH1 ARG H  42      49.770 -39.420  -1.116  1.00 35.71           N  
ATOM   2240  NH2 ARG H  42      48.368 -38.839  -2.854  1.00 30.86           N  
ATOM   2241  C   ARG H  42      46.801 -37.981   2.804  1.00 34.56           C  
ATOM   2242  O   ARG H  42      47.484 -37.445   1.903  1.00 31.63           O  
ATOM   2243  N   LEU H  43      45.835 -37.316   3.447  1.00 34.92           N  
ATOM   2244  CA  LEU H  43      45.621 -35.880   3.191  1.00 34.79           C  
ATOM   2245  CB  LEU H  43      44.348 -35.378   3.876  1.00 31.43           C  
ATOM   2246  CG  LEU H  43      43.026 -35.769   3.222  1.00 31.62           C  
ATOM   2247  CD1 LEU H  43      41.880 -35.463   4.175  1.00 33.36           C  
ATOM   2248  CD2 LEU H  43      42.811 -35.133   1.849  1.00 31.94           C  
ATOM   2249  C   LEU H  43      46.864 -35.026   3.565  1.00 35.04           C  
ATOM   2250  O   LEU H  43      47.385 -34.311   2.712  1.00 40.14           O  
ATOM   2251  N   ILE H  44      47.329 -35.123   4.820  1.00 32.82           N  
ATOM   2252  CA  ILE H  44      48.605 -34.538   5.303  1.00 32.75           C  
ATOM   2253  CB  ILE H  44      49.041 -35.213   6.625  1.00 30.49           C  
ATOM   2254  CG1 ILE H  44      47.917 -35.300   7.640  1.00 29.12           C  
ATOM   2255  CD1 ILE H  44      48.354 -36.245   8.744  1.00 30.09           C  
ATOM   2256  CG2 ILE H  44      50.299 -34.567   7.212  1.00 29.50           C  
ATOM   2257  C   ILE H  44      49.841 -34.695   4.355  1.00 32.64           C  
ATOM   2258  O   ILE H  44      50.509 -33.704   4.033  1.00 31.27           O  
ATOM   2259  N   ASP H  45      50.161 -35.947   3.993  1.00 31.05           N  
ATOM   2260  CA  ASP H  45      51.256 -36.267   3.084  1.00 36.03           C  
ATOM   2261  CB  ASP H  45      51.272 -37.760   2.750  1.00 33.56           C  
ATOM   2262  C   ASP H  45      51.198 -35.418   1.803  1.00 37.04           C  
ATOM   2263  O   ASP H  45      52.240 -35.016   1.262  1.00 35.47           O  
ATOM   2264  N   MET H  46      49.967 -35.128   1.362  1.00 38.44           N  
ATOM   2265  CA  MET H  46      49.694 -34.229   0.229  1.00 37.41           C  
ATOM   2266  CB  MET H  46      48.328 -34.576  -0.415  1.00 40.10           C  
ATOM   2267  CG  MET H  46      48.200 -35.984  -1.013  1.00 42.22           C  
ATOM   2268  SD  MET H  46      46.563 -36.381  -1.728  1.00 50.12           S  
ATOM   2269  CE  MET H  46      46.868 -36.003  -3.468  1.00 44.82           C  
ATOM   2270  C   MET H  46      49.775 -32.719   0.617  1.00 32.91           C  
ATOM   2271  O   MET H  46      49.568 -31.846  -0.222  1.00 28.95           O  
ATOM   2272  N   GLY H  47      50.094 -32.433   1.881  1.00 29.87           N  
ATOM   2273  CA  GLY H  47      50.163 -31.067   2.393  1.00 27.22           C  
ATOM   2274  C   GLY H  47      48.816 -30.388   2.596  1.00 26.77           C  
ATOM   2275  O   GLY H  47      48.751 -29.186   2.594  1.00 23.68           O  
ATOM   2276  N   GLU H  48      47.744 -31.167   2.768  1.00 28.78           N  
ATOM   2277  CA  GLU H  48      46.410 -30.629   3.093  1.00 31.24           C  
ATOM   2278  CB  GLU H  48      45.305 -31.588   2.643  1.00 36.29           C  
ATOM   2279  CG  GLU H  48      45.359 -31.940   1.162  1.00 42.58           C  
ATOM   2280  CD  GLU H  48      45.379 -30.713   0.262  1.00 44.61           C  
ATOM   2281  OE1 GLU H  48      44.918 -29.630   0.691  1.00 47.42           O  
ATOM   2282  OE2 GLU H  48      45.862 -30.833  -0.879  1.00 47.05           O  
ATOM   2283  C   GLU H  48      46.221 -30.373   4.575  1.00 29.98           C  
ATOM   2284  O   GLU H  48      46.673 -31.173   5.415  1.00 29.08           O  
ATOM   2285  N   GLU H  49      45.518 -29.280   4.877  1.00 28.81           N  
ATOM   2286  CA  GLU H  49      45.222 -28.884   6.257  1.00 28.70           C  
ATOM   2287  CB  GLU H  49      45.697 -27.450   6.515  1.00 27.68           C  
ATOM   2288  C   GLU H  49      43.734 -29.151   6.654  1.00 29.65           C  
ATOM   2289  O   GLU H  49      42.898 -28.212   6.735  1.00 29.87           O  
ATOM   2290  N   ILE H  50      43.419 -30.444   6.900  1.00 30.64           N  
ATOM   2291  CA  ILE H  50      42.056 -30.934   7.362  1.00 31.18           C  
ATOM   2292  CB  ILE H  50      41.246 -31.586   6.199  1.00 31.27           C  
ATOM   2293  CG1 ILE H  50      41.042 -30.553   5.062  1.00 32.90           C  
ATOM   2294  CD1 ILE H  50      40.959 -31.117   3.651  1.00 34.34           C  
ATOM   2295  CG2 ILE H  50      39.915 -32.168   6.692  1.00 29.25           C  
ATOM   2296  C   ILE H  50      42.043 -31.792   8.666  1.00 30.24           C  
ATOM   2297  O   ILE H  50      42.801 -32.760   8.820  1.00 32.20           O  
ATOM   2298  N   GLY H  51      41.159 -31.435   9.594  1.00 28.39           N  
ATOM   2299  CA  GLY H  51      41.116 -32.056  10.931  1.00 29.15           C  
ATOM   2300  C   GLY H  51      40.484 -33.431  10.944  1.00 28.43           C  
ATOM   2301  O   GLY H  51      39.667 -33.718  10.066  1.00 30.98           O  
ATOM   2302  N   LEU H  52      40.855 -34.267  11.932  1.00 27.53           N  
ATOM   2303  CA  LEU H  52      40.471 -35.707  11.963  1.00 26.12           C  
ATOM   2304  CB  LEU H  52      41.135 -36.519  13.090  1.00 25.89           C  
ATOM   2305  CG  LEU H  52      41.105 -38.072  12.957  1.00 26.24           C  
ATOM   2306  CD1 LEU H  52      41.793 -38.597  11.678  1.00 26.01           C  
ATOM   2307  CD2 LEU H  52      41.762 -38.726  14.177  1.00 25.37           C  
ATOM   2308  C   LEU H  52      39.001 -35.922  12.061  1.00 24.38           C  
ATOM   2309  O   LEU H  52      38.478 -36.655  11.259  1.00 22.86           O  
ATOM   2310  N   ALA H  53      38.348 -35.305  13.056  1.00 26.04           N  
ATOM   2311  CA  ALA H  53      36.859 -35.363  13.172  1.00 25.87           C  
ATOM   2312  CB  ALA H  53      36.334 -34.617  14.406  1.00 25.24           C  
ATOM   2313  C   ALA H  53      36.125 -34.918  11.867  1.00 25.80           C  
ATOM   2314  O   ALA H  53      35.075 -35.467  11.558  1.00 23.64           O  
ATOM   2315  N   THR H  54      36.733 -34.006  11.092  1.00 23.78           N  
ATOM   2316  CA  THR H  54      36.176 -33.580   9.802  1.00 25.32           C  
ATOM   2317  CB  THR H  54      36.886 -32.325   9.282  1.00 24.76           C  
ATOM   2318  OG1 THR H  54      36.731 -31.310  10.276  1.00 25.41           O  
ATOM   2319  CG2 THR H  54      36.291 -31.826   7.977  1.00 24.85           C  
ATOM   2320  C   THR H  54      36.190 -34.684   8.756  1.00 25.18           C  
ATOM   2321  O   THR H  54      35.221 -34.875   8.071  1.00 25.60           O  
ATOM   2322  N   VAL H  55      37.297 -35.410   8.652  1.00 26.29           N  
ATOM   2323  CA  VAL H  55      37.387 -36.598   7.847  1.00 24.61           C  
ATOM   2324  CB  VAL H  55      38.810 -37.194   7.995  1.00 26.86           C  
ATOM   2325  CG1 VAL H  55      38.997 -38.541   7.254  1.00 25.07           C  
ATOM   2326  CG2 VAL H  55      39.833 -36.180   7.526  1.00 26.28           C  
ATOM   2327  C   VAL H  55      36.259 -37.619   8.205  1.00 28.10           C  
ATOM   2328  O   VAL H  55      35.556 -38.107   7.303  1.00 32.38           O  
ATOM   2329  N   TYR H  56      36.057 -37.920   9.494  1.00 26.34           N  
ATOM   2330  CA  TYR H  56      34.917 -38.754   9.948  1.00 24.87           C  
ATOM   2331  CB  TYR H  56      34.889 -38.966  11.483  1.00 23.23           C  
ATOM   2332  CG  TYR H  56      35.854 -40.049  11.977  1.00 23.84           C  
ATOM   2333  CD1 TYR H  56      37.132 -39.700  12.447  1.00 23.06           C  
ATOM   2334  CE1 TYR H  56      38.048 -40.684  12.881  1.00 21.00           C  
ATOM   2335  CZ  TYR H  56      37.679 -42.037  12.885  1.00 23.12           C  
ATOM   2336  OH  TYR H  56      38.620 -42.972  13.317  1.00 21.68           O  
ATOM   2337  CE2 TYR H  56      36.398 -42.426  12.423  1.00 23.05           C  
ATOM   2338  CD2 TYR H  56      35.496 -41.438  11.971  1.00 22.89           C  
ATOM   2339  C   TYR H  56      33.541 -38.265   9.500  1.00 25.90           C  
ATOM   2340  O   TYR H  56      32.696 -39.102   9.114  1.00 27.83           O  
ATOM   2341  N   ARG H  57      33.295 -36.954   9.574  1.00 21.12           N  
ATOM   2342  CA  ARG H  57      31.957 -36.418   9.333  1.00 21.51           C  
ATOM   2343  CB  ARG H  57      31.852 -34.959   9.823  1.00 22.56           C  
ATOM   2344  CG  ARG H  57      30.529 -34.237   9.505  1.00 26.19           C  
ATOM   2345  CD  ARG H  57      30.494 -32.795  10.058  1.00 30.03           C  
ATOM   2346  NE  ARG H  57      31.453 -31.930   9.327  1.00 33.85           N  
ATOM   2347  CZ  ARG H  57      32.667 -31.593   9.764  1.00 40.00           C  
ATOM   2348  NH1 ARG H  57      33.097 -31.989  10.972  1.00 45.26           N  
ATOM   2349  NH2 ARG H  57      33.463 -30.840   9.000  1.00 41.72           N  
ATOM   2350  C   ARG H  57      31.656 -36.478   7.839  1.00 22.34           C  
ATOM   2351  O   ARG H  57      30.578 -36.920   7.404  1.00 22.17           O  
ATOM   2352  N   VAL H  58      32.629 -36.028   7.044  1.00 21.55           N  
ATOM   2353  CA  VAL H  58      32.523 -36.067   5.580  1.00 18.63           C  
ATOM   2354  CB  VAL H  58      33.804 -35.473   4.943  1.00 17.65           C  
ATOM   2355  CG1 VAL H  58      33.774 -35.495   3.405  1.00 15.86           C  
ATOM   2356  CG2 VAL H  58      33.941 -34.055   5.450  1.00 17.78           C  
ATOM   2357  C   VAL H  58      32.202 -37.462   5.056  1.00 17.19           C  
ATOM   2358  O   VAL H  58      31.302 -37.634   4.223  1.00 18.84           O  
ATOM   2359  N   LEU H  59      32.914 -38.459   5.566  1.00 17.21           N  
ATOM   2360  CA  LEU H  59      32.831 -39.810   5.047  1.00 16.92           C  
ATOM   2361  CB  LEU H  59      33.968 -40.699   5.594  1.00 16.50           C  
ATOM   2362  CG  LEU H  59      35.358 -40.572   4.972  1.00 16.20           C  
ATOM   2363  CD1 LEU H  59      36.419 -41.137   5.910  1.00 15.04           C  
ATOM   2364  CD2 LEU H  59      35.519 -41.148   3.531  1.00 14.17           C  
ATOM   2365  C   LEU H  59      31.519 -40.374   5.496  1.00 17.81           C  
ATOM   2366  O   LEU H  59      30.984 -41.226   4.830  1.00 19.90           O  
ATOM   2367  N   ASN H  60      31.002 -39.936   6.640  1.00 17.30           N  
ATOM   2368  CA  ASN H  60      29.680 -40.412   7.030  1.00 17.29           C  
ATOM   2369  CB  ASN H  60      29.407 -40.326   8.543  1.00 16.32           C  
ATOM   2370  CG  ASN H  60      30.082 -41.434   9.316  1.00 16.57           C  
ATOM   2371  OD1 ASN H  60      31.276 -41.272   9.779  1.00 17.42           O  
ATOM   2372  ND2 ASN H  60      29.352 -42.576   9.502  1.00 13.96           N  
ATOM   2373  C   ASN H  60      28.601 -39.686   6.251  1.00 18.48           C  
ATOM   2374  O   ASN H  60      27.634 -40.294   5.892  1.00 17.54           O  
ATOM   2375  N   GLN H  61      28.751 -38.385   5.998  1.00 19.87           N  
ATOM   2376  CA  GLN H  61      27.763 -37.716   5.141  1.00 21.91           C  
ATOM   2377  CB  GLN H  61      28.052 -36.247   5.079  1.00 19.52           C  
ATOM   2378  CG  GLN H  61      27.844 -35.563   6.396  1.00 19.28           C  
ATOM   2379  CD  GLN H  61      28.439 -34.169   6.373  1.00 21.72           C
[truncated: 2,083,808 more chars]
